# Supplementary material for: Using hexamers to predict cis-regulatory motifs in Drosophila
Source: BMC Bioinformatics. 2005 Oct 27;6:262. doi: 10.1186/1471-2105-6-262 (PMC1291357; doi:10.1186/1471-2105-6-262)
Supplement: Additional File 3 — Coordinates of CRMs predicted by the different algorithms. Coordinates of predicted CRMs for each of the algorithms compared in this study, relative to the sequences in Additional file 2. [file 1471-2105-6-262-S3.TXT]

CRMs predicted by HexDiff, Ahab, Cluster Buster, MSCAN, MCAST, and LWF
Coordinates are relative to the sequences in Additional file 1
Seq	Begin	End	Algorithm
btd	15512	15783	HexDiff
btd	16085	17212	HexDiff
eve	12671	12776	HexDiff
eve	12823	12908	HexDiff
eve	14326	14785	HexDiff
eve	15186	15331	HexDiff
eve	15559	16850	HexDiff
eve	18073	19632	HexDiff
eve	20021	20340	HexDiff
eve	20346	20405	HexDiff
eve	21331	22521	HexDiff
eve	24182	28328	HexDiff
fkh	11587	11660	HexDiff
fkh	11665	11899	HexDiff
fkh	33653	33719	HexDiff
fkh	34167	34847	HexDiff
fkh	34910	35090	HexDiff
ftz	13014	13360	HexDiff
ftz	15029	15551	HexDiff
ftz	18949	20521	HexDiff
ftz	23171	24733	HexDiff
gt	5084	6916	HexDiff
gt	7632	7775	HexDiff
gt	8747	9278	HexDiff
gt	10126	10224	HexDiff
gt	10259	10379	HexDiff
gt	10601	10660	HexDiff
gt	10744	11779	HexDiff
gt	21381	21573	HexDiff
gt	22728	24756	HexDiff
gt	26576	26651	HexDiff
gt	26704	26782	HexDiff
gt	26798	26864	HexDiff
gt	26965	27422	HexDiff
gt	31290	32959	HexDiff
gt	33384	34074	HexDiff
gt	34114	35055	HexDiff
h	9877	11553	HexDiff
h	14312	16614	HexDiff
hb	6337	6924	HexDiff
hb	11082	11172	HexDiff
hb	11445	11979	HexDiff
hb	17498	18007	HexDiff
hb	18971	19050	HexDiff
hb	22767	23134	HexDiff
hb	23303	23597	HexDiff
hb	26627	26710	HexDiff
hb	27051	30490	HexDiff
hb	30506	30641	HexDiff
hb	30656	30772	HexDiff
hb	42469	42658	HexDiff
hkb	4268	4429	HexDiff
hkb	14889	15157	HexDiff
hkb	15314	16141	HexDiff
hkb	22865	22968	HexDiff
hkb	23156	23702	HexDiff
hkb	23729	23818	HexDiff
kni	15043	15562	HexDiff
kni	15583	15657	HexDiff
kni	15668	15725	HexDiff
kni	22059	22333	HexDiff
kni	24420	25515	HexDiff
kr	15926	16658	HexDiff
kr	16677	16746	HexDiff
kr	19253	19370	HexDiff
kr	19380	19453	HexDiff
oc	3379	3459	HexDiff
oc	4007	4149	HexDiff
oc	42617	43819	HexDiff
prd	17438	19319	HexDiff
prd	22334	22405	HexDiff
prd	25331	25396	HexDiff
prd	25903	26099	HexDiff
prd	26112	26380	HexDiff
prd	26630	26850	HexDiff
run	3052	3526	HexDiff
run	5079	6718	HexDiff
run	8377	8804	HexDiff
run	10523	11459	HexDiff
run	16642	17955	HexDiff
run	18861	18911	HexDiff
run	19576	19818	HexDiff
run	38314	38827	HexDiff
run	39143	39605	HexDiff
slp1	5370	6412	HexDiff
slp1	7053	7139	HexDiff
slp1	16467	16517	HexDiff
slp1	16901	17369	HexDiff
slp1	19211	19359	HexDiff
slp1	27753	28991	HexDiff
slp1	31928	32439	HexDiff
slp1	40104	40187	HexDiff
slp1	40271	40377	HexDiff
tll	13654	13766	HexDiff
tll	13791	13872	HexDiff
tll	16970	17627	HexDiff
tll	17634	18466	HexDiff
tll	18990	19618	HexDiff
tll	19870	21137	HexDiff
tll	22522	25138	HexDiff
tll	31998	32444	HexDiff
tll	32474	32551	HexDiff
tll	39040	39360	HexDiff
tll	39381	39474	HexDiff
Seq	Begin	End	Algorithm
btd	15930	16529	Ahab
eve	24671	25370	Ahab
eve	26571	27070	Ahab
eve	18621	19220	Ahab
eve	15971	16920	Ahab
fkh	24288	25137	Ahab
ftz	23353	24252	Ahab
gt	22018	22517	Ahab
gt	23768	24367	Ahab
gt	27068	27917	Ahab
h	9811	10560	Ahab
h	2311	2810	Ahab
h	14711	16010	Ahab
h	14111	14610	Ahab
h	10961	11660	Ahab
hb	10702	11201	Ahab
hb	23152	23901	Ahab
hb	39102	39601	Ahab
hb	29752	30551	Ahab
kni	22024	22723	Ahab
kni	23924	25523	Ahab
kni	27374	28323	Ahab
Kr	19390	20139	Ahab
Kr	17140	17989	Ahab
Kr	15890	17089	Ahab
oc	31898	32397	Ahab
prd	17787	18536	Ahab
run	2842	3641	Ahab
run	16542	17291	Ahab
run	10342	10991	Ahab
slp1	18812	19311	Ahab
tll	27793	28292	Ahab
tll	19593	20092	Ahab
tll	18443	19192	Ahab
tll	16993	18042	Ahab
Seq	Begin	End	Algorithm
btd	39864	40095	Cluster Buster
btd	31856	32502	Cluster Buster
btd	42654	42953	Cluster Buster
btd	15881	16257	Cluster Buster
btd	9458	9604	Cluster Buster
btd	24724	24772	Cluster Buster
btd	28658	28784	Cluster Buster
btd	17543	17618	Cluster Buster
btd	38952	39176	Cluster Buster
ems	27997	28208	Cluster Buster
ems	17187	17852	Cluster Buster
ems	12658	12685	Cluster Buster
eve	15618	17079	Cluster Buster
eve	24706	25332	Cluster Buster
eve	18855	19145	Cluster Buster
eve	26651	27983	Cluster Buster
eve	38616	38785	Cluster Buster
eve	30124	30308	Cluster Buster
eve	41225	41535	Cluster Buster
fkh	24519	24958	Cluster Buster
fkh	6760	6884	Cluster Buster
fkh	1435	1473	Cluster Buster
ftz	23246	24242	Cluster Buster
ftz	13667	13864	Cluster Buster
ftz	19463	19607	Cluster Buster
ftz	5579	6316	Cluster Buster
ftz	37987	38139	Cluster Buster
gt	22071	24365	Cluster Buster
gt	30022	30594	Cluster Buster
gt	5237	5634	Cluster Buster
gt	26448	27668	Cluster Buster
gt	28397	28516	Cluster Buster
gt	36397	36663	Cluster Buster
gt	33801	34100	Cluster Buster
gt	9458	9737	Cluster Buster
gt	3724	3741	Cluster Buster
h	9884	16727	Cluster Buster
h	20588	21205	Cluster Buster
h	29280	29517	Cluster Buster
h	8730	9222	Cluster Buster
h	32330	32420	Cluster Buster
h	2477	2620	Cluster Buster
h	6887	7213	Cluster Buster
hb	29424	30311	Cluster Buster
hb	10717	11206	Cluster Buster
hb	13055	14494	Cluster Buster
hb	39125	39326	Cluster Buster
hb	26220	26335	Cluster Buster
hb	34312	34413	Cluster Buster
hb	23447	23644	Cluster Buster
hkb	2568	2812	Cluster Buster
hkb	12544	12872	Cluster Buster
hkb	17883	18230	Cluster Buster
kni	22257	25561	Cluster Buster
kni	27678	28346	Cluster Buster
kni	12664	12847	Cluster Buster
kni	17997	18337	Cluster Buster
kni	8832	9000	Cluster Buster
kni	37405	38635	Cluster Buster
kni	6539	6564	Cluster Buster
kr	16063	19666	Cluster Buster
kr	30085	30835	Cluster Buster
oc	18135	18281	Cluster Buster
oc	32029	32421	Cluster Buster
oc	46035	46272	Cluster Buster
oc	24796	25185	Cluster Buster
oc	52885	52936	Cluster Buster
oc	3988	4032	Cluster Buster
oc	228	837	Cluster Buster
oc	43959	44031	Cluster Buster
oc	41313	41587	Cluster Buster
prd	29196	29643	Cluster Buster
prd	3899	4161	Cluster Buster
prd	26300	26660	Cluster Buster
run	10225	11616	Cluster Buster
run	16750	17213	Cluster Buster
run	2907	3350	Cluster Buster
run	7989	8437	Cluster Buster
run	42071	42161	Cluster Buster
run	13040	13980	Cluster Buster
run	33004	33084	Cluster Buster
run	39739	39950	Cluster Buster
run	19378	19420	Cluster Buster
run	39101	39284	Cluster Buster
slp1	252	345	Cluster Buster
slp1	36691	37243	Cluster Buster
slp1	18993	19292	Cluster Buster
slp1	27550	28232	Cluster Buster
tll	16728	19979	Cluster Buster
tll	6305	6620	Cluster Buster
tll	14509	14587	Cluster Buster
tll	22385	22774	Cluster Buster
tll	40365	40798	Cluster Buster
tll	25823	26335	Cluster Buster
tll	23910	24004	Cluster Buster
Seq	Begin	End	Algorithm
btd	10521	10730	MSCAN
btd	12821	13050	MSCAN
btd	14641	14970	MSCAN
btd	17421	17740	MSCAN
btd	24571	25070	MSCAN
btd	25631	25830	MSCAN
btd	28591	28870	MSCAN
btd	29251	29490	MSCAN
btd	30591	30960	MSCAN
btd	31771	32050	MSCAN
btd	32341	32720	MSCAN
btd	33861	34180	MSCAN
btd	38981	39230	MSCAN
btd	39671	40010	MSCAN
btd	40011	40280	MSCAN
btd	40721	40960	MSCAN
btd	41701	42080	MSCAN
btd	42601	43080	MSCAN
ems	2501	2710	MSCAN
ems	4411	4720	MSCAN
ems	5581	5900	MSCAN
ems	7291	7500	MSCAN
ems	8801	9050	MSCAN
ems	16311	16650	MSCAN
ems	17041	17480	MSCAN
ems	19461	19710	MSCAN
ems	21361	21880	MSCAN
ems	27951	28190	MSCAN
ems	31071	31450	MSCAN
ems	31691	31980	MSCAN
ems	35361	35640	MSCAN
eve	6961	7180	MSCAN
eve	10391	10710	MSCAN
eve	16151	16790	MSCAN
eve	18901	19280	MSCAN
eve	22811	23040	MSCAN
eve	24551	25250	MSCAN
eve	26851	27230	MSCAN
eve	27511	27740	MSCAN
eve	30881	31200	MSCAN
eve	38481	38810	MSCAN
fkh	1461	1850	MSCAN
fkh	6621	7000	MSCAN
fkh	9691	9950	MSCAN
fkh	12511	12730	MSCAN
fkh	23261	23590	MSCAN
fkh	24511	25040	MSCAN
fkh	32771	33010	MSCAN
fkh	38271	38600	MSCAN
ftz	5471	5780	MSCAN
ftz	5801	6320	MSCAN
ftz	10541	10780	MSCAN
ftz	13021	13250	MSCAN
ftz	19411	19660	MSCAN
ftz	23641	23990	MSCAN
ftz	24131	24330	MSCAN
ftz	30461	30780	MSCAN
ftz	32091	32300	MSCAN
ftz	33111	33470	MSCAN
ftz	37941	38160	MSCAN
gt	5271	5660	MSCAN
gt	5721	6000	MSCAN
gt	8141	8470	MSCAN
gt	10101	10310	MSCAN
gt	12531	12740	MSCAN
gt	14451	14670	MSCAN
gt	22041	22380	MSCAN
gt	22851	23380	MSCAN
gt	23571	24440	MSCAN
gt	25001	25230	MSCAN
gt	26411	26650	MSCAN
gt	27261	27640	MSCAN
gt	28221	28610	MSCAN
gt	29981	30390	MSCAN
gt	36351	36580	MSCAN
gt	40921	41120	MSCAN
gt	41161	41360	MSCAN
h	791	1090	MSCAN
h	2341	2720	MSCAN
h	5761	6010	MSCAN
h	8881	9200	MSCAN
h	9701	10340	MSCAN
h	10921	11780	MSCAN
h	13801	14110	MSCAN
h	14721	15100	MSCAN
h	15431	15920	MSCAN
h	16151	16640	MSCAN
h	20501	20810	MSCAN
h	21481	21760	MSCAN
h	23231	23470	MSCAN
h	26231	26590	MSCAN
h	31961	32290	MSCAN
h	33331	33540	MSCAN
h	33621	33950	MSCAN
h	34081	34460	MSCAN
h	37821	38200	MSCAN
h	39511	39880	MSCAN
h	42091	42290	MSCAN
hb	3691	3890	MSCAN
hb	6671	6870	MSCAN
hb	10871	11220	MSCAN
hb	12951	13250	MSCAN
hb	15231	15530	MSCAN
hb	22831	23180	MSCAN
hb	23451	23660	MSCAN
hb	26081	26380	MSCAN
hb	28071	28270	MSCAN
hb	29281	29620	MSCAN
hb	29771	30500	MSCAN
hb	31371	31570	MSCAN
hb	32111	32350	MSCAN
hb	32361	32570	MSCAN
hb	39211	39410	MSCAN
hb	45171	45540	MSCAN
hkb	691	910	MSCAN
hkb	19601	19950	MSCAN
hkb	27491	27740	MSCAN
hkb	32031	32410	MSCAN
hkb	36241	36500	MSCAN
kni	8801	9030	MSCAN
kni	11991	12200	MSCAN
kni	12351	12550	MSCAN
kni	12611	13010	MSCAN
kni	13751	14080	MSCAN
kni	22141	22680	MSCAN
kni	22691	23070	MSCAN
kni	24151	25650	MSCAN
kni	27651	28030	MSCAN
kni	28661	28930	MSCAN
kni	29371	29700	MSCAN
kni	29881	30180	MSCAN
kni	31531	31790	MSCAN
kni	32061	32330	MSCAN
kni	38481	38810	MSCAN
kni	39661	39990	MSCAN
kni	42251	42610	MSCAN
kr	1431	1650	MSCAN
kr	13421	13800	MSCAN
kr	15981	16330	MSCAN
kr	16511	16800	MSCAN
kr	17341	17730	MSCAN
kr	29131	29440	MSCAN
kr	30141	30520	MSCAN
kr	32661	33010	MSCAN
kr	37951	38260	MSCAN
oc	81	320	MSCAN
oc	13991	14210	MSCAN
oc	18651	18890	MSCAN
oc	19991	20190	MSCAN
oc	23161	23500	MSCAN
oc	24921	25250	MSCAN
oc	30131	30380	MSCAN
oc	31861	32220	MSCAN
oc	33331	33660	MSCAN
oc	36471	36850	MSCAN
oc	41151	41760	MSCAN
oc	43441	43670	MSCAN
oc	43831	44220	MSCAN
oc	45891	46410	MSCAN
oc	47041	47370	MSCAN
oc	48071	48290	MSCAN
oc	49871	50200	MSCAN
oc	51041	51370	MSCAN
oc	55541	55750	MSCAN
oc	56191	56390	MSCAN
oc	57051	57290	MSCAN
oc	57831	58200	MSCAN
prd	4961	5220	MSCAN
prd	15821	16140	MSCAN
prd	26191	26390	MSCAN
prd	27621	27890	MSCAN
prd	31111	31370	MSCAN
prd	31901	32200	MSCAN
prd	32891	33230	MSCAN
prd	40591	40970	MSCAN
run	2831	3160	MSCAN
run	4131	4510	MSCAN
run	4621	4990	MSCAN
run	6031	6410	MSCAN
run	6761	7070	MSCAN
run	8101	8460	MSCAN
run	10551	10750	MSCAN
run	10811	11190	MSCAN
run	11191	11460	MSCAN
run	12141	12480	MSCAN
run	13011	13490	MSCAN
run	14891	15360	MSCAN
run	16681	17350	MSCAN
run	17601	17800	MSCAN
run	19021	19240	MSCAN
run	26791	27030	MSCAN
run	31971	32210	MSCAN
run	32871	33200	MSCAN
run	34341	34550	MSCAN
run	37761	37960	MSCAN
run	38971	39350	MSCAN
run	39601	39990	MSCAN
run	41831	42280	MSCAN
slp1	101	480	MSCAN
slp1	4771	5090	MSCAN
slp1	8511	8730	MSCAN
slp1	9491	9740	MSCAN
slp1	11011	11230	MSCAN
slp1	15961	16180	MSCAN
slp1	17321	17530	MSCAN
slp1	18971	19290	MSCAN
slp1	20091	20290	MSCAN
slp1	27751	28130	MSCAN
slp1	28411	28770	MSCAN
slp1	28791	29020	MSCAN
slp1	32831	33060	MSCAN
slp1	37521	37840	MSCAN
tll	1251	1600	MSCAN
tll	5101	5420	MSCAN
tll	6341	6620	MSCAN
tll	11581	12060	MSCAN
tll	13381	13790	MSCAN
tll	14431	14760	MSCAN
tll	17201	17990	MSCAN
tll	18751	19070	MSCAN
tll	19631	20010	MSCAN
tll	26101	26450	MSCAN
tll	27681	27970	MSCAN
tll	33441	33680	MSCAN
tll	40221	40420	MSCAN
tll	40641	40960	MSCAN
Seq	Begin	End	Algorithm
btd	38953	40204	MCAST
btd	13873	15206	MCAST
btd	41861	42204	MCAST
btd	42601	42927	MCAST
btd	24724	25258	MCAST
btd	40661	41213	MCAST
btd	15635	16309	MCAST
btd	32421	32777	MCAST
btd	31544	32053	MCAST
btd	8198	8546	MCAST
btd	22976	23433	MCAST
btd	10978	11389	MCAST
btd	11832	12464	MCAST
btd	30064	31098	MCAST
btd	28997	29700	MCAST
btd	12838	13094	MCAST
btd	10464	10615	MCAST
btd	27226	28156	MCAST
btd	36541	36855	MCAST
btd	34657	34906	MCAST
btd	17543	17615	MCAST
btd	25632	25828	MCAST
btd	28658	28783	MCAST
btd	18327	19137	MCAST
btd	33982	34100	MCAST
btd	37097	37571	MCAST
btd	9323	9352	MCAST
btd	1361	1408	MCAST
btd	16749	17095	MCAST
btd	38162	38266	MCAST
btd	33454	33498	MCAST
btd	3824	3834	MCAST
btd	7298	7312	MCAST
btd	24184	24208	MCAST
ems	30825	31882	MCAST
ems	17131	17848	MCAST
ems	4526	4826	MCAST
ems	21489	21727	MCAST
ems	2458	3089	MCAST
ems	27604	28208	MCAST
ems	23940	24773	MCAST
ems	12658	13094	MCAST
ems	32675	33382	MCAST
ems	19512	19659	MCAST
ems	7187	7327	MCAST
ems	26874	27039	MCAST
ems	35387	35553	MCAST
ems	38530	38685	MCAST
ems	25188	25502	MCAST
ems	15294	15541	MCAST
ems	16437	16644	MCAST
ems	22286	22477	MCAST
ems	13446	13797	MCAST
ems	9587	9858	MCAST
ems	6716	6974	MCAST
ems	14949	15022	MCAST
ems	30114	30162	MCAST
ems	39461	39525	MCAST
ems	38066	38168	MCAST
ems	18405	18776	MCAST
ems	8936	8991	MCAST
ems	5690	5852	MCAST
ems	11593	12418	MCAST
ems	320	627	MCAST
ems	40319	40329	MCAST
ems	34228	34238	MCAST
ems	21120	21134	MCAST
ems	23383	23391	MCAST
ems	1601	1974	MCAST
ems	35026	35039	MCAST
ems	40680	40741	MCAST
ems	22889	22986	MCAST
ems	18078	18110	MCAST
ems	37262	37403	MCAST
ems	19980	20157	MCAST
ems	6233	6284	MCAST
ems	8502	8552	MCAST
eve	15618	17667	MCAST
eve	24731	25523	MCAST
eve	18612	19280	MCAST
eve	26651	27983	MCAST
eve	6121	7159	MCAST
eve	34664	35685	MCAST
eve	41075	41535	MCAST
eve	38616	38714	MCAST
eve	30141	30306	MCAST
eve	4308	4736	MCAST
eve	29435	29645	MCAST
eve	22834	23010	MCAST
eve	22276	22586	MCAST
eve	10519	10581	MCAST
eve	30644	31032	MCAST
eve	8039	8206	MCAST
eve	36527	36691	MCAST
eve	21648	21698	MCAST
eve	10136	10200	MCAST
eve	11470	11604	MCAST
eve	23479	23559	MCAST
eve	40175	40378	MCAST
eve	14691	14702	MCAST
eve	37744	37758	MCAST
eve	36161	36221	MCAST
eve	33894	33905	MCAST
eve	10862	11017	MCAST
eve	5151	5164	MCAST
eve	28295	28306	MCAST
eve	2393	2406	MCAST
fkh	24555	25395	MCAST
fkh	6793	7462	MCAST
fkh	9490	9879	MCAST
fkh	26049	26947	MCAST
fkh	1435	1690	MCAST
fkh	38327	38664	MCAST
fkh	41678	42601	MCAST
fkh	27814	27998	MCAST
fkh	4771	4878	MCAST
fkh	30519	30862	MCAST
fkh	23338	23458	MCAST
fkh	37392	37799	MCAST
fkh	15926	16321	MCAST
fkh	11030	11141	MCAST
fkh	19422	19570	MCAST
fkh	23964	24184	MCAST
fkh	18641	18651	MCAST
fkh	18275	18288	MCAST
fkh	16960	17107	MCAST
fkh	32927	33128	MCAST
fkh	31613	31728	MCAST
fkh	14907	15111	MCAST
fkh	39178	39215	MCAST
fkh	2059	2120	MCAST
fkh	28674	28685	MCAST
fkh	6121	6177	MCAST
fkh	34310	34390	MCAST
fkh	8798	8879	MCAST
fkh	21846	21903	MCAST
fkh	2551	2638	MCAST
fkh	49	59	MCAST
fkh	6414	6544	MCAST
fkh	12531	12586	MCAST
ftz	5929	7194	MCAST
ftz	13667	14545	MCAST
ftz	23246	23849	MCAST
ftz	5206	5665	MCAST
ftz	26782	26913	MCAST
ftz	19124	19607	MCAST
ftz	33070	33310	MCAST
ftz	1351	2356	MCAST
ftz	3200	3586	MCAST
ftz	21937	22297	MCAST
ftz	612	833	MCAST
ftz	12950	13178	MCAST
ftz	24116	24242	MCAST
ftz	27218	27360	MCAST
ftz	37144	38443	MCAST
ftz	10585	10637	MCAST
ftz	34686	34841	MCAST
ftz	30615	30657	MCAST
ftz	28566	28839	MCAST
ftz	33925	34132	MCAST
ftz	4098	4268	MCAST
ftz	25080	25307	MCAST
ftz	9215	9244	MCAST
ftz	11829	12439	MCAST
ftz	21335	21345	MCAST
ftz	17059	17174	MCAST
ftz	29955	29965	MCAST
ftz	41385	41399	MCAST
ftz	25832	25867	MCAST
ftz	35074	35148	MCAST
ftz	22616	22713	MCAST
ftz	40454	40722	MCAST
ftz	11019	11030	MCAST
ftz	39680	39781	MCAST
ftz	8679	8790	MCAST
ftz	32149	32218	MCAST
ftz	9760	9940	MCAST
gt	12507	17365	MCAST
gt	23504	24365	MCAST
gt	30025	30580	MCAST
gt	26876	27658	MCAST
gt	9458	10295	MCAST
gt	5237	6026	MCAST
gt	7815	8733	MCAST
gt	22813	23216	MCAST
gt	21986	22541	MCAST
gt	17721	17950	MCAST
gt	28397	28509	MCAST
gt	36404	36712	MCAST
gt	34944	35242	MCAST
gt	31010	32456	MCAST
gt	2171	2445	MCAST
gt	1319	1834	MCAST
gt	18681	19364	MCAST
gt	26455	26665	MCAST
gt	35640	36073	MCAST
gt	25033	25218	MCAST
gt	32967	33246	MCAST
gt	37363	37542	MCAST
gt	29069	29119	MCAST
gt	40916	40991	MCAST
gt	39742	39755	MCAST
gt	18331	18361	MCAST
gt	12099	12201	MCAST
gt	40669	40683	MCAST
gt	11502	11535	MCAST
gt	7288	7322	MCAST
h	13891	16542	MCAST
h	10905	11675	MCAST
h	8609	10664	MCAST
h	39582	40623	MCAST
h	33126	34910	MCAST
h	23156	23592	MCAST
h	37673	38694	MCAST
h	20350	21203	MCAST
h	2392	2763	MCAST
h	892	1498	MCAST
h	32099	32570	MCAST
h	29206	29517	MCAST
h	21545	22021	MCAST
h	6887	7212	MCAST
h	27802	28078	MCAST
h	25036	25285	MCAST
h	17664	18075	MCAST
h	30932	31228	MCAST
h	25908	26428	MCAST
h	30014	30273	MCAST
h	5811	5999	MCAST
h	36265	36689	MCAST
h	9	97	MCAST
h	3979	4247	MCAST
h	42531	42898	MCAST
h	7715	7797	MCAST
h	4607	4633	MCAST
h	30650	30661	MCAST
h	18445	18563	MCAST
h	1813	2111	MCAST
h	24412	24420	MCAST
h	18900	18908	MCAST
h	12243	12373	MCAST
h	37209	37335	MCAST
h	35270	35434	MCAST
h	23911	23943	MCAST
h	16976	17213	MCAST
h	13133	13170	MCAST
h	19206	19288	MCAST
hb	29424	30585	MCAST
hb	15137	15721	MCAST
hb	12592	13634	MCAST
hb	38866	39655	MCAST
hb	33210	34413	MCAST
hb	35827	36566	MCAST
hb	32194	32846	MCAST
hb	24677	25164	MCAST
hb	23447	24026	MCAST
hb	6649	7950	MCAST
hb	10950	11174	MCAST
hb	16055	16604	MCAST
hb	27236	28248	MCAST
hb	41235	41594	MCAST
hb	22947	23045	MCAST
hb	3818	4006	MCAST
hb	28595	29007	MCAST
hb	19700	20313	MCAST
hb	40055	40813	MCAST
hb	2445	2769	MCAST
hb	26223	26335	MCAST
hb	13904	14301	MCAST
hb	9735	9861	MCAST
hb	45341	45401	MCAST
hb	31379	31535	MCAST
hb	8382	8685	MCAST
hb	5193	5645	MCAST
hb	4649	4660	MCAST
hb	21649	21657	MCAST
hb	10717	10727	MCAST
hb	18439	18450	MCAST
hb	17595	17789	MCAST
hb	38411	38659	MCAST
hb	35429	35475	MCAST
hb	1622	1730	MCAST
hb	34898	34946	MCAST
hb	9155	9215	MCAST
hb	30894	30940	MCAST
hkb	26180	27731	MCAST
hkb	17664	18624	MCAST
hkb	36253	36434	MCAST
hkb	12226	13127	MCAST
hkb	32181	32309	MCAST
hkb	30621	31267	MCAST
hkb	2568	3035	MCAST
hkb	16864	17368	MCAST
hkb	24243	24809	MCAST
hkb	1388	1902	MCAST
hkb	9799	10654	MCAST
hkb	509	865	MCAST
hkb	41046	41584	MCAST
hkb	5011	5843	MCAST
hkb	29968	30322	MCAST
hkb	4603	4725	MCAST
hkb	3977	4170	MCAST
hkb	15755	15765	MCAST
hkb	35079	35380	MCAST
hkb	8129	8757	MCAST
hkb	14856	15059	MCAST
hkb	19703	19793	MCAST
hkb	33348	33791	MCAST
hkb	13401	13942	MCAST
hkb	6911	6919	MCAST
hkb	22930	23042	MCAST
hkb	38914	39172	MCAST
hkb	6513	6526	MCAST
hkb	9124	9132	MCAST
hkb	40634	40642	MCAST
hkb	6047	6111	MCAST
kni	23527	25559	MCAST
kni	22257	23117	MCAST
kni	27708	29233	MCAST
kni	36624	38623	MCAST
kni	12522	12888	MCAST
kni	17997	18548	MCAST
kni	39502	39857	MCAST
kni	42041	42568	MCAST
kni	6539	7137	MCAST
kni	13648	14021	MCAST
kni	29507	29588	MCAST
kni	8832	9000	MCAST
kni	30613	31346	MCAST
kni	42910	42964	MCAST
kni	14756	15364	MCAST
kni	1336	1568	MCAST
kni	20012	20501	MCAST
kni	31593	31723	MCAST
kni	624	810	MCAST
kni	34944	34952	MCAST
kni	34379	34389	MCAST
kni	12003	12188	MCAST
kni	29986	30125	MCAST
kni	4749	4858	MCAST
kni	10576	10664	MCAST
kni	21848	21913	MCAST
kni	32024	32232	MCAST
kni	9860	10236	MCAST
kni	2106	2266	MCAST
kni	26593	26886	MCAST
kni	4300	4324	MCAST
kni	16454	16593	MCAST
kr	29072	31136	MCAST
kr	16063	16998	MCAST
kr	32124	34842	MCAST
kr	17399	18214	MCAST
kr	13426	14602	MCAST
kr	9093	10354	MCAST
kr	18615	19666	MCAST
kr	26224	28254	MCAST
kr	24045	25537	MCAST
kr	1312	2119	MCAST
kr	5484	6238	MCAST
kr	37628	38822	MCAST
kr	10814	11554	MCAST
kr	8405	8723	MCAST
kr	41113	41637	MCAST
kr	39071	39946	MCAST
kr	4432	4926	MCAST
kr	11863	12310	MCAST
kr	56	831	MCAST
kr	35269	35378	MCAST
kr	35798	36154	MCAST
kr	20227	20240	MCAST
kr	36449	36483	MCAST
kr	36793	36923	MCAST
kr	13106	13117	MCAST
kr	20672	20749	MCAST
kr	42849	42899	MCAST
kr	4002	4186	MCAST
kr	15220	15400	MCAST
kr	23009	23020	MCAST
kr	3521	3751	MCAST
kr	8134	8196	MCAST
oc	205	2470	MCAST
oc	39826	41790	MCAST
oc	53154	54179	MCAST
oc	30062	30999	MCAST
oc	32357	33735	MCAST
oc	46050	46300	MCAST
oc	19518	20548	MCAST
oc	51048	51920	MCAST
oc	24780	26049	MCAST
oc	18635	18929	MCAST
oc	36069	36816	MCAST
oc	17979	18253	MCAST
oc	57096	57639	MCAST
oc	47122	47811	MCAST
oc	52362	52916	MCAST
oc	26441	26743	MCAST
oc	55548	55738	MCAST
oc	23134	23357	MCAST
oc	14161	14438	MCAST
oc	43960	44197	MCAST
oc	8420	8761	MCAST
oc	32029	32073	MCAST
oc	27918	28174	MCAST
oc	38813	39518	MCAST
oc	11476	11858	MCAST
oc	4276	4443	MCAST
oc	50001	50062	MCAST
oc	4830	4883	MCAST
oc	9222	9349	MCAST
oc	50419	50514	MCAST
oc	3663	3769	MCAST
oc	12519	12530	MCAST
oc	13442	13510	MCAST
oc	56379	56486	MCAST
oc	48190	48219	MCAST
oc	43274	43640	MCAST
oc	12086	12245	MCAST
oc	54708	54819	MCAST
oc	23827	24155	MCAST
oc	58299	58383	MCAST
oc	24517	24527	MCAST
oc	7625	7639	MCAST
oc	27382	27533	MCAST
oc	57945	58016	MCAST
oc	16914	16985	MCAST
oc	58618	58626	MCAST
oc	2722	2765	MCAST
oc	10090	10103	MCAST
oc	38082	38137	MCAST
oc	6785	6853	MCAST
oc	8006	8073	MCAST
oc	28579	28976	MCAST
oc	10364	10375	MCAST
oc	15555	15630	MCAST
oc	3012	3243	MCAST
oc	5189	5404	MCAST
oc	16464	16508	MCAST
prd	4550	5253	MCAST
prd	40706	41320	MCAST
prd	25885	26732	MCAST
prd	13376	14090	MCAST
prd	17952	18537	MCAST
prd	29196	29578	MCAST
prd	11131	11428	MCAST
prd	6316	6907	MCAST
prd	27768	28100	MCAST
prd	3899	4146	MCAST
prd	324	657	MCAST
prd	28386	28546	MCAST
prd	25584	25655	MCAST
prd	2999	3531	MCAST
prd	15898	16013	MCAST
prd	34880	35162	MCAST
prd	30332	30668	MCAST
prd	33051	33278	MCAST
prd	10385	10750	MCAST
prd	16419	16557	MCAST
prd	18959	19054	MCAST
prd	12188	12263	MCAST
prd	31177	31187	MCAST
prd	5529	6045	MCAST
prd	7388	7824	MCAST
prd	34316	34436	MCAST
prd	23852	23906	MCAST
prd	24630	24739	MCAST
prd	37681	37689	MCAST
prd	32074	32097	MCAST
prd	35543	35636	MCAST
prd	11675	11827	MCAST
prd	37110	37209	MCAST
prd	9329	9419	MCAST
prd	36352	36362	MCAST
run	2909	4064	MCAST
run	9730	11616	MCAST
run	16429	17204	MCAST
run	22690	23252	MCAST
run	40885	42161	MCAST
run	31130	32180	MCAST
run	39748	40087	MCAST
run	4270	4857	MCAST
run	5722	6447	MCAST
run	7936	8387	MCAST
run	12298	12501	MCAST
run	20966	21408	MCAST
run	37474	37790	MCAST
run	13040	13345	MCAST
run	38154	38723	MCAST
run	25962	26100	MCAST
run	26818	27121	MCAST
run	17753	17876	MCAST
run	33004	33066	MCAST
run	34459	34657	MCAST
run	15049	15200	MCAST
run	36251	36809	MCAST
run	18691	19142	MCAST
run	39105	39323	MCAST
run	29242	29957	MCAST
run	9264	9441	MCAST
run	6880	6931	MCAST
run	24616	24870	MCAST
run	14264	14822	MCAST
run	32629	32660	MCAST
run	26395	26549	MCAST
run	28670	28812	MCAST
run	13850	13980	MCAST
run	25556	25634	MCAST
run	24205	24216	MCAST
run	15579	15705	MCAST
slp1	17250	18548	MCAST
slp1	27550	29007	MCAST
slp1	18993	20121	MCAST
slp1	36040	37243	MCAST
slp1	21116	21835	MCAST
slp1	22081	22466	MCAST
slp1	121	345	MCAST
slp1	10858	11493	MCAST
slp1	4617	5281	MCAST
slp1	9435	9974	MCAST
slp1	31206	31560	MCAST
slp1	29840	30354	MCAST
slp1	7448	7710	MCAST
slp1	32903	33597	MCAST
slp1	26314	26418	MCAST
slp1	10310	10489	MCAST
slp1	37599	38063	MCAST
slp1	27061	27282	MCAST
slp1	38858	39172	MCAST
slp1	24115	24335	MCAST
slp1	6112	6240	MCAST
slp1	3120	3387	MCAST
slp1	743	1227	MCAST
slp1	41066	41380	MCAST
slp1	11838	12131	MCAST
slp1	8570	8689	MCAST
slp1	15987	16158	MCAST
slp1	2614	2876	MCAST
slp1	16446	16886	MCAST
slp1	12795	12817	MCAST
slp1	3875	4112	MCAST
slp1	35415	35678	MCAST
slp1	39401	39411	MCAST
slp1	14626	14634	MCAST
slp1	40324	40738	MCAST
slp1	25622	25683	MCAST
slp1	7163	7171	MCAST
slp1	1915	1923	MCAST
slp1	30772	30847	MCAST
slp1	29464	29533	MCAST
tll	17284	17906	MCAST
tll	18722	19979	MCAST
tll	40077	40798	MCAST
tll	26251	26868	MCAST
tll	27398	28546	MCAST
tll	13340	13651	MCAST
tll	14509	14636	MCAST
tll	62	510	MCAST
tll	1163	1474	MCAST
tll	5211	5469	MCAST
tll	30101	30301	MCAST
tll	6305	6539	MCAST
tll	31466	31855	MCAST
tll	25382	25951	MCAST
tll	9565	10081	MCAST
tll	23824	24004	MCAST
tll	11556	11978	MCAST
tll	16733	16879	MCAST
tll	33482	33639	MCAST
tll	37019	37153	MCAST
tll	29380	29611	MCAST
tll	22242	22774	MCAST
tll	23167	23432	MCAST
tll	34001	34615	MCAST
tll	38651	38662	MCAST
tll	3461	3548	MCAST
tll	24371	24459	MCAST
tll	37795	37857	MCAST
tll	4046	4396	MCAST
tll	41858	42021	MCAST
tll	15796	16002	MCAST
tll	21775	21860	MCAST
tll	10935	10943	MCAST
tll	8655	8709	MCAST
tll	2336	2727	MCAST
tll	13047	13058	MCAST
tll	21110	21162	MCAST
tll	38270	38281	MCAST
Seq	Begin	End	Algorithm
btd	136	224	LWF
btd	2567	2802	LWF
btd	3268	3367	LWF
btd	5037	5121	LWF
btd	15659	15878	LWF
btd	16108	16174	LWF
btd	16424	16493	LWF
btd	16985	17256	LWF
btd	17651	17843	LWF
btd	20636	20775	LWF
btd	21678	21903	LWF
btd	23026	23114	LWF
btd	25787	26099	LWF
btd	26337	26485	LWF
btd	28227	28350	LWF
btd	29224	29290	LWF
btd	30057	30158	LWF
btd	30860	31007	LWF
btd	32589	32758	LWF
btd	33217	33340	LWF
btd	33665	33920	LWF
btd	34135	34231	LWF
btd	35057	35127	LWF
btd	35601	35743	LWF
btd	35756	35988	LWF
btd	36433	36507	LWF
btd	37949	38054	LWF
btd	38450	38562	LWF
btd	38678	38783	LWF
btd	42261	42392	LWF
ems	711	846	LWF
ems	3071	3210	LWF
ems	4947	5099	LWF
ems	5614	5702	LWF
ems	6122	6402	LWF
ems	8054	8177	LWF
ems	10363	10435	LWF
ems	11570	11702	LWF
ems	12082	12300	LWF
ems	12857	12983	LWF
ems	13252	13359	LWF
ems	14038	14196	LWF
ems	14340	14460	LWF
ems	15739	15907	LWF
ems	16212	16306	LWF
ems	17179	17280	LWF
ems	19158	19252	LWF
ems	19933	20065	LWF
ems	21763	21880	LWF
ems	23827	23984	LWF
ems	25052	25268	LWF
ems	26185	26392	LWF
ems	28205	28300	LWF
ems	28951	29144	LWF
ems	29277	29543	LWF
ems	32877	32968	LWF
ems	33636	33714	LWF
ems	34391	34543	LWF
ems	35523	35647	LWF
ems	36739	36864	LWF
ems	39965	40064	LWF
eve	796	869	LWF
eve	1482	1639	LWF
eve	1885	1968	LWF
eve	2354	2823	LWF
eve	2967	3033	LWF
eve	3917	4029	LWF
eve	4709	4800	LWF
eve	5362	5517	LWF
eve	12782	12981	LWF
eve	13152	13444	LWF
eve	18691	18812	LWF
eve	20150	20402	LWF
eve	22305	22374	LWF
eve	23405	23612	LWF
eve	23711	23828	LWF
eve	26409	26526	LWF
eve	26619	26774	LWF
eve	26905	27024	LWF
eve	27674	27853	LWF
eve	31261	31433	LWF
eve	32282	32380	LWF
eve	32799	32903	LWF
eve	33595	33720	LWF
eve	34004	34076	LWF
eve	39034	39240	LWF
fkh	325	394	LWF
fkh	2121	2305	LWF
fkh	5379	5466	LWF
fkh	5849	6047	LWF
fkh	10457	10589	LWF
fkh	11823	11904	LWF
fkh	12349	12500	LWF
fkh	12758	12904	LWF
fkh	13235	13353	LWF
fkh	15164	15255	LWF
fkh	18478	18716	LWF
fkh	21845	21971	LWF
fkh	24435	24545	LWF
fkh	26837	27072	LWF
fkh	28122	28331	LWF
fkh	29885	30000	LWF
fkh	30309	30421	LWF
fkh	32035	32178	LWF
fkh	33768	33877	LWF
fkh	34068	34162	LWF
fkh	34606	34761	LWF
fkh	34898	35043	LWF
fkh	36745	36973	LWF
fkh	38767	39012	LWF
fkh	39433	39654	LWF
fkh	39996	40149	LWF
fkh	41635	41928	LWF
ftz	464	577	LWF
ftz	1073	1240	LWF
ftz	4190	4324	LWF
ftz	5445	5697	LWF
ftz	9489	9691	LWF
ftz	13361	13681	LWF
ftz	14732	14919	LWF
ftz	15669	16013	LWF
ftz	17321	17630	LWF
ftz	17791	17896	LWF
ftz	18463	18586	LWF
ftz	21007	21090	LWF
ftz	22392	22620	LWF
ftz	24000	24272	LWF
ftz	27101	27289	LWF
ftz	28856	29091	LWF
ftz	29717	29831	LWF
ftz	31224	31300	LWF
ftz	35173	35602	LWF
ftz	39963	40089	LWF
ftz	41263	41406	LWF
gt	837	909	LWF
gt	4091	4211	LWF
gt	6872	6961	LWF
gt	8636	8747	LWF
gt	9011	9110	LWF
gt	9798	10160	LWF
gt	10624	10841	LWF
gt	11226	11437	LWF
gt	18977	19111	LWF
gt	21682	21879	LWF
gt	23216	23368	LWF
gt	23910	23995	LWF
gt	24426	24492	LWF
gt	24768	24955	LWF
gt	25021	25237	LWF
gt	26194	26406	LWF
gt	27366	27613	LWF
gt	28637	28868	LWF
gt	29060	29276	LWF
gt	29485	29617	LWF
gt	35886	36083	LWF
gt	37787	37950	LWF
gt	39341	39544	LWF
gt	39706	39848	LWF
gt	39899	40041	LWF
gt	41565	41671	LWF
hb	2876	2998	LWF
hb	3114	3454	LWF
hb	4480	4604	LWF
hb	4881	5056	LWF
hb	5925	6025	LWF
hb	6183	6302	LWF
hb	6436	6590	LWF
hb	6702	6830	LWF
hb	6993	7282	LWF
hb	9922	10183	LWF
hb	11182	11325	LWF
hb	14779	14900	LWF
hb	16995	17234	LWF
hb	18210	18277	LWF
hb	27882	27993	LWF
hb	29401	29755	LWF
hb	31229	31419	LWF
hb	36517	36793	LWF
hb	37333	37529	LWF
hb	37830	37964	LWF
hb	41056	41207	LWF
hb	41435	41576	LWF
hb	41717	41820	LWF
hb	42088	42162	LWF
hb	43136	43235	LWF
hb	43669	43797	LWF
hb	45793	45960	LWF
hkb	179	455	LWF
hkb	701	819	LWF
hkb	4644	4746	LWF
hkb	8174	8253	LWF
hkb	9541	9662	LWF
hkb	10630	10768	LWF
hkb	11291	11485	LWF
hkb	12965	13164	LWF
hkb	14470	14590	LWF
hkb	15574	16094	LWF
hkb	18925	19014	LWF
hkb	19096	19341	LWF
hkb	22020	22117	LWF
hkb	22511	22621	LWF
hkb	23515	23705	LWF
hkb	23958	24045	LWF
hkb	25730	25848	LWF
hkb	27743	27927	LWF
hkb	28592	28675	LWF
hkb	32196	32309	LWF
hkb	35033	35133	LWF
hkb	35508	35612	LWF
hkb	38264	38342	LWF
hkb	38503	38599	LWF
hkb	39279	39395	LWF
hkb	40417	40615	LWF
hkb	40757	40972	LWF
h	186	325	LWF
h	841	969	LWF
h	3076	3183	LWF
h	5329	5522	LWF
h	7243	7411	LWF
h	10469	10538	LWF
h	12164	12283	LWF
h	12691	12942	LWF
h	13348	13447	LWF
h	13634	13767	LWF
h	14402	14679	LWF
h	15165	15271	LWF
h	15513	15710	LWF
h	15895	15972	LWF
h	16668	16752	LWF
h	24310	24415	LWF
h	24675	24780	LWF
h	24865	24930	LWF
h	25361	25462	LWF
h	26190	26331	LWF
h	27479	27597	LWF
h	27913	28045	LWF
h	28143	28254	LWF
h	30292	30463	LWF
h	32256	32349	LWF
h	32796	32894	LWF
h	35063	35304	LWF
h	36115	36273	LWF
h	39000	39092	LWF
h	42556	42853	LWF
kni	2701	2856	LWF
kni	3799	3956	LWF
kni	4063	4132	LWF
kni	4934	5015	LWF
kni	6128	6294	LWF
kni	6304	6564	LWF
kni	7950	8051	LWF
kni	8823	9067	LWF
kni	10967	11130	LWF
kni	11377	11479	LWF
kni	11631	11764	LWF
kni	13033	13331	LWF
kni	14070	14153	LWF
kni	14615	14729	LWF
kni	16746	16863	LWF
kni	17155	17249	LWF
kni	17720	17817	LWF
kni	18830	18910	LWF
kni	21807	22107	LWF
kni	27581	27846	LWF
kni	29295	29397	LWF
kni	29618	29771	LWF
kni	30246	30448	LWF
kni	31275	31373	LWF
kni	35603	35801	LWF
kni	36331	36498	LWF
kni	38664	38985	LWF
kr	3947	4082	LWF
kr	6294	6509	LWF
kr	10563	10648	LWF
kr	11306	11494	LWF
kr	12562	12663	LWF
kr	14605	14725	LWF
kr	16442	16555	LWF
kr	17595	17688	LWF
kr	19762	19850	LWF
kr	21118	21806	LWF
kr	21886	22160	LWF
kr	24061	24161	LWF
kr	26434	26607	LWF
kr	28832	29060	LWF
kr	30800	30922	LWF
kr	35227	35679	LWF
kr	36997	37073	LWF
kr	39967	40339	LWF
kr	40559	40842	LWF
kr	41747	41881	LWF
kr	42495	42607	LWF
oc	2550	2723	LWF
oc	2887	3035	LWF
oc	5228	5353	LWF
oc	6038	6111	LWF
oc	6458	6536	LWF
oc	6871	6983	LWF
oc	7296	7413	LWF
oc	7609	7808	LWF
oc	11090	11219	LWF
oc	12793	12927	LWF
oc	14305	14425	LWF
oc	16265	16401	LWF
oc	18235	18341	LWF
oc	18461	18656	LWF
oc	18819	19020	LWF
oc	20474	20556	LWF
oc	21126	21221	LWF
oc	21360	21532	LWF
oc	23926	24049	LWF
oc	24065	24200	LWF
oc	25716	25997	LWF
oc	28045	28407	LWF
oc	28974	29103	LWF
oc	29178	29305	LWF
oc	31794	31868	LWF
oc	32233	32376	LWF
oc	33576	33694	LWF
oc	34085	34173	LWF
oc	41604	41718	LWF
oc	42030	42245	LWF
oc	42498	42710	LWF
oc	42723	42864	LWF
oc	43125	43240	LWF
oc	44563	44704	LWF
oc	45726	45984	LWF
oc	48177	48271	LWF
oc	49006	49079	LWF
oc	50445	50539	LWF
oc	55236	55399	LWF
oc	55553	55711	LWF
prd	5266	5381	LWF
prd	12238	12329	LWF
prd	13999	14190	LWF
prd	14492	14625	LWF
prd	17357	17474	LWF
prd	17969	18084	LWF
prd	18286	18466	LWF
prd	19432	19649	LWF
prd	21424	21561	LWF
prd	21797	21912	LWF
prd	21999	22134	LWF
prd	22491	22591	LWF
prd	23272	23394	LWF
prd	24020	24107	LWF
prd	24699	24846	LWF
prd	25647	25753	LWF
prd	26510	26578	LWF
prd	26677	26780	LWF
prd	28077	28266	LWF
prd	29579	29809	LWF
prd	30864	31005	LWF
prd	33727	33922	LWF
prd	34029	34098	LWF
prd	35324	35460	LWF
prd	36232	36445	LWF
prd	38380	38523	LWF
prd	38726	38963	LWF
prd	39238	39442	LWF
prd	40149	40263	LWF
prd	41148	41277	LWF
prd	41363	41537	LWF
run	2772	2893	LWF
run	4034	4313	LWF
run	5945	6443	LWF
run	7578	7709	LWF
run	9058	9174	LWF
run	12706	12856	LWF
run	13781	13997	LWF
run	16087	16451	LWF
run	17015	17118	LWF
run	17441	17621	LWF
run	23941	24168	LWF
run	26382	26551	LWF
run	27622	27703	LWF
run	33048	33504	LWF
run	35718	35886	LWF
run	36907	37029	LWF
run	38101	38178	LWF
run	39213	39352	LWF
run	39956	40044	LWF
run	42164	42362	LWF
slp1	2590	2716	LWF
slp1	5467	5630	LWF
slp1	5723	6218	LWF
slp1	6307	6465	LWF
slp1	6525	6664	LWF
slp1	8502	8697	LWF
slp1	9914	10022	LWF
slp1	14379	14554	LWF
slp1	15552	15686	LWF
slp1	15963	16332	LWF
slp1	17034	17157	LWF
slp1	19138	19290	LWF
slp1	20497	20658	LWF
slp1	21180	21329	LWF
slp1	23786	24013	LWF
slp1	24548	24647	LWF
slp1	28193	28611	LWF
slp1	32080	32289	LWF
slp1	33976	34094	LWF
slp1	35261	35350	LWF
slp1	37041	37130	LWF
slp1	37814	37899	LWF
tll	1429	1641	LWF
tll	5013	5090	LWF
tll	5439	5511	LWF
tll	6558	6625	LWF
tll	10562	10726	LWF
tll	11307	11378	LWF
tll	11874	11991	LWF
tll	12178	12277	LWF
tll	13729	13978	LWF
tll	14756	14865	LWF
tll	15999	16088	LWF
tll	18267	18381	LWF
tll	19517	19602	LWF
tll	22388	22496	LWF
tll	23040	23283	LWF
tll	25120	25307	LWF
tll	25520	25630	LWF
tll	25961	26136	LWF
tll	28571	28750	LWF
tll	33499	33665	LWF
tll	35173	35291	LWF
tll	35751	35845	LWF
tll	36373	36441	LWF
tll	36974	37084	LWF
tll	39007	39224	LWF
tll	39862	39966	LWF
tll	40750	40973	LWF
tll	41694	41820	LWF
