# Supplementary material for: Using hexamers to predict cis-regulatory motifs in Drosophila
Source: BMC Bioinformatics. 2005 Oct 27;6:262. doi: 10.1186/1471-2105-6-262 (PMC1291357; doi:10.1186/1471-2105-6-262)
Supplement: Additional File 4 — Hd hexamers. Top 80 Hd hexamers calculated by the HexDiff algorithm for each round of cross-validation. [file 1471-2105-6-262-S4.TXT]

Additional file 4
16 lists of the top 80 hexamers - ranked by R(h)
Top 80 Hexamers, based on 15 sequences (btd withheld)
1	CAGGTA	2.71129173407961
1	TACCTG	2.71129173407961
2	ACCTAG	2.44574056547009
2	CTAGGT	2.44574056547009
3	AATCCT	2.38568485291917
3	AGGATT	2.38568485291917
4	AGGTCA	2.27755036273047
4	TGACCT	2.27755036273047
5	CGCGGA	2.23369655479592
5	TCCGCG	2.23369655479592
6	AGGTAG	2.21695154215393
6	CTACCT	2.21695154215393
7	GCGCGA	2.2141650268923
7	TCGCGC	2.2141650268923
8	AGGACC	2.17670110803933
8	GGTCCT	2.17670110803933
9	ACGCGG	2.17332637763927
9	CCGCGT	2.17332637763927
10	CAGGTC	2.17332637763927
10	GACCTG	2.17332637763927
11	CCTGCG	2.15593158083143
11	CGCAGG	2.15593158083143
12	GCCTAC	2.12832997230513
12	GTAGGC	2.12832997230513
13	ACCGGT	2.12393259632929
14	CCGCGG	2.12393259632929
15	AGGTCC	2.10479806843443
15	GGACCT	2.10479806843443
16	AAGGAT	2.07073197252913
16	ATCCTT	2.07073197252913
17	AGGACA	2.07036374420647
17	TGTCCT	2.07036374420647
18	CCTTCC	2.0666528607217
18	GGAAGG	2.0666528607217
19	CGTAAA	2.06324880786274
19	TTTACG	2.06324880786274
20	CAGGAC	2.05510144737417
20	GTCCTG	2.05510144737417
21	CTAGTC	2.02124883213016
21	GACTAG	2.02124883213016
22	GCGGAA	2.02013137921545
22	TTCCGC	2.02013137921545
23	CGGGAA	2.0085202005839
23	TTCCCG	2.0085202005839
24	AGGACG	1.99836676987963
24	CGTCCT	1.99836676987963
25	GGATCA	1.98554605322568
25	TGATCC	1.98554605322568
26	AAGGAC	1.97194475916077
26	GTCCTT	1.97194475916077
27	CCTACC	1.96743229975766
27	GGTAGG	1.96743229975766
28	GAGGAC	1.9187217174569
28	GTCCTC	1.9187217174569
29	AGGTCG	1.90720478037732
29	CGACCT	1.90720478037732
30	AGGATC	1.88902014288326
30	GATCCT	1.88902014288326
31	GGATTA	1.88241979297801
31	TAATCC	1.88241979297801
32	CCTAGG	1.85422686981129
33	AACCCG	1.85284826247314
33	CGGGTT	1.85284826247314
34	CGCGAA	1.85055513343542
34	TTCGCG	1.85055513343542
35	GGACTA	1.84959130263676
35	TAGTCC	1.84959130263676
36	TACCTA	1.84889096514996
36	TAGGTA	1.84889096514996
37	GCGAGA	1.84872471292757
37	TCTCGC	1.84872471292757
38	CGCGCA	1.84689790985156
38	TGCGCG	1.84689790985156
39	CCGTAA	1.8324124360488
39	TTACGG	1.8324124360488
40	GCGAAA	1.8264436658988
40	TTTCGC	1.8264436658988
41	AAAGGA	1.82030808560742
41	TCCTTT	1.82030808560742
42	CCTAAA	1.812826079844
42	TTTAGG	1.812826079844
43	CGCGGC	1.80839204831033
43	GCCGCG	1.80839204831033
44	GACCTC	1.78194344946271
44	GAGGTC	1.78194344946271
45	GCAGGA	1.77304355677226
45	TCCTGC	1.77304355677226
46	AATCGC	1.76994383027441
46	GCGATT	1.76994383027441
47	CGGTCC	1.76471246919971
47	GGACCG	1.76471246919971
48	AACCCT	1.76151552632072
48	AGGGTT	1.76151552632072
49	GAAGGA	1.76044987869439
49	TCCTTC	1.76044987869439
50	GGTACC	1.75852483782103
51	AAGGTC	1.75005682094548
51	GACCTT	1.75005682094548
52	CCGCTA	1.74912096168295
52	TAGCGG	1.74912096168295
53	AGGGAT	1.74827104867921
53	ATCCCT	1.74827104867921
54	TCCTAA	1.74052929097472
54	TTAGGA	1.74052929097472
55	CCTTTC	1.73645840645841
55	GAAAGG	1.73645840645841
56	ACCTGC	1.73582443113659
56	GCAGGT	1.73582443113659
57	GTCATA	1.71969305906788
57	TATGAC	1.71969305906788
58	CCCGCG	1.71788665879575
58	CGCGGG	1.71788665879575
59	AGGGCC	1.71473457318328
59	GGCCCT	1.71473457318328
60	GGACAA	1.70410346897317
60	TTGTCC	1.70410346897317
61	CGGGAG	1.70258564402105
61	CTCCCG	1.70258564402105
62	AAGTCA	1.69960730021139
62	TGACTT	1.69960730021139
63	AAAGTC	1.69654458481946
63	GACTTT	1.69654458481946
64	ACAGGG	1.69634220564914
64	CCCTGT	1.69634220564914
65	CCTAAG	1.69440647852211
65	CTTAGG	1.69440647852211
66	GGCCGA	1.69298975069726
66	TCGGCC	1.69298975069726
67	GCGGGA	1.68623708502496
67	TCCCGC	1.68623708502496
68	CGCTAG	1.68383845474755
68	CTAGCG	1.68383845474755
69	AAGGGT	1.67736215299852
69	ACCCTT	1.67736215299852
70	CCTACA	1.67400294975486
70	TGTAGG	1.67400294975486
71	CTAATC	1.67400294975486
71	GATTAG	1.67400294975486
72	CCTGTC	1.66880418283016
72	GACAGG	1.66880418283016
73	CGGAAA	1.66229812363784
73	TTTCCG	1.66229812363784
74	AGCGAG	1.64962252555625
74	CTCGCT	1.64962252555625
75	CCGCGA	1.64272911747344
75	TCGCGG	1.64272911747344
76	CACAGG	1.63952691646472
76	CCTGTG	1.63952691646472
77	CCTTAG	1.63952691646472
77	CTAAGG	1.63952691646472
78	TACGCA	1.63952691646472
78	TGCGTA	1.63952691646472
79	AGGAAG	1.6375226048309
79	CTTCCT	1.6375226048309
80	CCCTTC	1.637317311456
80	GAAGGG	1.637317311456
Top 80 Hexamers, based on 15 sequences (ems withheld)
1	CAGGTA	2.79838772471747
1	TACCTG	2.79838772471747
2	ACCTAG	2.57234748833573
2	CTAGGT	2.57234748833573
3	AATCCT	2.39923545466124
3	AGGATT	2.39923545466124
4	AGGTAG	2.38085050864851
4	CTACCT	2.38085050864851
5	AGGTCA	2.24867058873709
5	TGACCT	2.24867058873709
6	AGGACC	2.2422022533678
6	GGTCCT	2.2422022533678
7	CGCGGA	2.22079333159651
7	TCCGCG	2.22079333159651
8	GCGCGA	2.16516370298698
8	TCGCGC	2.16516370298698
9	GCCTAC	2.11773764920218
9	GTAGGC	2.11773764920218
10	CCTGCG	2.11109897318587
10	CGCAGG	2.11109897318587
11	CCTTCC	2.08479790624419
11	GGAAGG	2.08479790624419
12	CAGGTC	2.08384300052737
12	GACCTG	2.08384300052737
13	CGTAAA	2.08154358756127
13	TTTACG	2.08154358756127
14	CAGGAC	2.06445841447595
14	GTCCTG	2.06445841447595
15	ACGCGG	2.05212972812482
15	CCGCGT	2.05212972812482
16	CCGCGG	2.04983940476753
17	GGATTA	2.04276160602597
17	TAATCC	2.04276160602597
18	AAGGAT	2.02736178684044
18	ATCCTT	2.02736178684044
19	GGATCA	2.0231365159698
19	TGATCC	2.0231365159698
20	AGGACG	2.00921195710547
20	CGTCCT	2.00921195710547
21	CGGTCC	1.99289942130177
21	GGACCG	1.99289942130177
22	CGGGAA	1.9847489099528
22	TTCCCG	1.9847489099528
23	AGGACA	1.9788887344611
23	TGTCCT	1.9788887344611
24	GCGGAA	1.96743250242086
24	TTCCGC	1.96743250242086
25	AGGTCC	1.9658398695263
25	GGACCT	1.9658398695263
26	CCTACC	1.96433808200183
26	GGTAGG	1.96433808200183
27	ACCGGT	1.95388947518267
28	CTAGTC	1.9131834444497
28	GACTAG	1.9131834444497
29	GCGAGA	1.9131834444497
29	TCTCGC	1.9131834444497
30	CCTAGG	1.9131834444497
31	CGCGGC	1.90596388428196
31	GCCGCG	1.90596388428196
32	GAGGAC	1.89921860178948
32	GTCCTC	1.89921860178948
33	AACCCG	1.8987986065215
33	CGGGTT	1.8987986065215
34	AAGGAC	1.88887802863999
34	GTCCTT	1.88887802863999
35	TACCTA	1.88545614815333
35	TAGGTA	1.88545614815333
36	AGGTCG	1.88374985299663
36	CGACCT	1.88374985299663
37	GGACTA	1.87615408746035
37	TAGTCC	1.87615408746035
38	CCTAAA	1.86652043360946
38	TTTAGG	1.86652043360946
39	CGCTAG	1.8614757837889
39	CTAGCG	1.8614757837889
40	AACCCT	1.84802859030435
40	AGGGTT	1.84802859030435
41	AATCGC	1.84184440075835
41	GCGATT	1.84184440075835
42	CCGCGA	1.83412627732368
42	TCGCGG	1.83412627732368
43	GCGAAA	1.83055425914124
43	TTTCGC	1.83055425914124
44	AGGATC	1.82124556725646
44	GATCCT	1.82124556725646
45	AGGGAT	1.80990104770563
45	ATCCCT	1.80990104770563
46	AAAGGA	1.8061385925222
46	TCCTTT	1.8061385925222
47	CCTTTC	1.80222552939374
47	GAAAGG	1.80222552939374
48	CGCGCA	1.79360947917159
48	TGCGCG	1.79360947917159
49	CTGATC	1.79106535225078
49	GATCAG	1.79106535225078
50	CGCGAA	1.7738124650527
50	TTCGCG	1.7738124650527
51	AAGTCA	1.76897363707912
51	TGACTT	1.76897363707912
52	TCCTAA	1.76601548718434
52	TTAGGA	1.76601548718434
53	CTAATC	1.7617804380544
53	GATTAG	1.7617804380544
54	GCAGGA	1.75375149074556
54	TCCTGC	1.75375149074556
55	CCCGCG	1.7491962920683
55	CGCGGG	1.7491962920683
56	CCTAAG	1.74536033528744
56	CTTAGG	1.74536033528744
57	CCGTAA	1.71796064399565
57	TTACGG	1.71796064399565
58	AAAGTC	1.70965329078484
58	GACTTT	1.70965329078484
59	AAGGTC	1.70714830427819
59	GACCTT	1.70714830427819
60	AATCCC	1.70682544952734
60	GGGATT	1.70682544952734
61	ACCTGC	1.69551586693746
61	GCAGGT	1.69551586693746
62	GCGGGA	1.69551586693746
62	TCCCGC	1.69551586693746
63	CCCTTC	1.69121188459642
63	GAAGGG	1.69121188459642
64	AGTCAA	1.68869431874369
64	TTGACT	1.68869431874369
65	GGACGA	1.68850353816201
65	TCGTCC	1.68850353816201
66	AGGAAG	1.68782098357467
66	CTTCCT	1.68782098357467
67	CCATAA	1.68360143111573
67	TTATGG	1.68360143111573
68	GAAGGA	1.68094730379395
68	TCCTTC	1.68094730379395
69	GGCCGA	1.6773115129422
69	TCGGCC	1.6773115129422
70	GGTACC	1.67403551389349
71	AACTCG	1.67292319793741
71	CGAGTT	1.67292319793741
72	ACCCTC	1.65464514114568
72	GAGGGT	1.65464514114568
73	CCTACA	1.65270306938378
73	TGTAGG	1.65270306938378
74	AGCGAG	1.651669160676
74	CTCGCT	1.651669160676
75	CGGGAG	1.65121226740887
75	CTCCCG	1.65121226740887
76	AAGGGT	1.64704506503806
76	ACCCTT	1.64704506503806
77	GGACAA	1.64106763725226
77	TTGTCC	1.64106763725226
78	CTGCGA	1.63887946602588
78	TCGCAG	1.63887946602588
79	AATCGG	1.63621924870531
79	CCGATT	1.63621924870531
80	GACCTC	1.63519952517068
80	GAGGTC	1.63519952517068
Top 80 Hexamers, based on 15 sequences (eve withheld)
1	CAGGTA	2.79893541462169
1	TACCTG	2.79893541462169
2	ACCTAG	2.70510746606335
2	CTAGGT	2.70510746606335
3	AGGTAG	2.42474618806799
3	CTACCT	2.42474618806799
4	AGGTCA	2.3659832064694
4	TGACCT	2.3659832064694
5	AATCCT	2.30161454570516
5	AGGATT	2.30161454570516
6	AGGACC	2.1704384757064
6	GGTCCT	2.1704384757064
7	CCTGCG	2.16024553634163
7	CGCAGG	2.16024553634163
8	CTAGTC	2.150644445069
8	GACTAG	2.150644445069
9	CCGCGG	2.14265937906008
10	CCTTCC	2.11527200353826
10	GGAAGG	2.11527200353826
11	GCGCGA	2.05051877894015
11	TCGCGC	2.05051877894015
12	GGATCA	2.04915509985861
12	TGATCC	2.04915509985861
13	CAGGTC	2.04587959618236
13	GACCTG	2.04587959618236
14	CGGGAA	2.04011005417395
14	TTCCCG	2.04011005417395
15	AGGACA	2.03119746099571
15	TGTCCT	2.03119746099571
16	CAGGAC	2.0265953840504
16	GTCCTG	2.0265953840504
17	AGGACG	1.99454928373334
17	CGTCCT	1.99454928373334
18	ACGCGG	1.99149015906504
18	CCGCGT	1.99149015906504
19	CCTACC	1.97333067433193
19	GGTAGG	1.97333067433193
20	GCCTAC	1.96914101260298
20	GTAGGC	1.96914101260298
21	CGGTCC	1.96288977129313
21	GGACCG	1.96288977129313
22	TACCTA	1.9619460742877
22	TAGGTA	1.9619460742877
23	AAGGAC	1.95900286085493
23	GTCCTT	1.95900286085493
24	CGCGGA	1.94962700256818
24	TCCGCG	1.94962700256818
25	AGGTCC	1.92297454867114
25	GGACCT	1.92297454867114
26	CGTAAA	1.91659520121546
26	TTTACG	1.91659520121546
27	AAGGAT	1.90606927791359
27	ATCCTT	1.90606927791359
28	GGATTA	1.90398258869952
28	TAATCC	1.90398258869952
29	GGTACC	1.89832102881639
30	GCGAGA	1.87221279816274
30	TCTCGC	1.87221279816274
31	AGGTCG	1.86140528704434
31	CGACCT	1.86140528704434
32	GCGGAA	1.85103392035547
32	TTCCGC	1.85103392035547
33	GCGGGA	1.84715334609896
33	TCCCGC	1.84715334609896
34	CCTAGG	1.84020916058731
35	AATCGC	1.82804777830865
35	GCGATT	1.82804777830865
36	GAGGAC	1.81855964105099
36	GTCCTC	1.81855964105099
37	ACCGGT	1.79741359871319
38	AGGATC	1.79741359871319
38	GATCCT	1.79741359871319
39	CGCGGC	1.7788688552344
39	GCCGCG	1.7788688552344
40	CCTAAA	1.77320902656094
40	TTTAGG	1.77320902656094
41	AACCCT	1.76926133752852
41	AGGGTT	1.76926133752852
42	AGGGCC	1.76660079416382
42	GGCCCT	1.76660079416382
43	GTCATA	1.76228499417808
43	TATGAC	1.76228499417808
44	GGTAGA	1.76202410816858
44	TCTACC	1.76202410816858
45	AGGAAG	1.75466430231136
45	CTTCCT	1.75466430231136
46	AAGGTC	1.75107402937136
46	GACCTT	1.75107402937136
47	GCGAAA	1.75026171731197
47	TTTCGC	1.75026171731197
48	TCCTAA	1.73785433153689
48	TTAGGA	1.73785433153689
49	AATCGG	1.73722497820582
49	CCGATT	1.73722497820582
50	TAGGCA	1.73079131860644
50	TGCCTA	1.73079131860644
51	AAAGGA	1.73010459574882
51	TCCTTT	1.73010459574882
52	GAAGGA	1.72800128494174
52	TCCTTC	1.72800128494174
53	CTAATC	1.72624696891642
53	GATTAG	1.72624696891642
54	AAAGTC	1.72225352525943
54	GACTTT	1.72225352525943
55	CGGGAG	1.71752854988149
55	CTCCCG	1.71752854988149
56	TCCCGA	1.71252117801595
56	TCGGGA	1.71252117801595
57	CCGTAA	1.70848892593475
57	TTACGG	1.70848892593475
58	GCAGGA	1.69115575065107
58	TCCTGC	1.69115575065107
59	CCGCTA	1.68937234414573
59	TAGCGG	1.68937234414573
60	CCTAAG	1.68866252383306
60	CTTAGG	1.68866252383306
61	CGCGCA	1.6875280511936
61	TGCGCG	1.6875280511936
62	CTGATC	1.68476914974751
62	GATCAG	1.68476914974751
63	CCCTTC	1.68394558940895
63	GAAGGG	1.68394558940895
64	ACAGGG	1.6835180835472
64	CCCTGT	1.6835180835472
65	GGACTA	1.68247694682269
65	TAGTCC	1.68247694682269
66	GACCTC	1.67867043789322
66	GAGGTC	1.67867043789322
67	CCTTCG	1.67827075445563
67	CGAAGG	1.67827075445563
68	CCTTTC	1.67779924178815
68	GAAAGG	1.67779924178815
69	AACCCG	1.67758602546564
69	CGGGTT	1.67758602546564
70	ACGTAA	1.67326235014228
70	TTACGT	1.67326235014228
71	AAGTCA	1.6725670695181
71	TGACTT	1.6725670695181
72	GGGCCC	1.67110885934415
73	GGACGA	1.66644963389989
73	TCGTCC	1.66644963389989
74	GGTAAC	1.65930724310585
74	GTTACC	1.65930724310585
75	GGACAC	1.65792976739349
75	GTGTCC	1.65792976739349
76	CGGAAA	1.65699890935703
76	TTTCCG	1.65699890935703
77	AAGGGT	1.65618824452858
77	ACCCTT	1.65618824452858
78	CACAGG	1.65415111261649
78	CCTGTG	1.65415111261649
79	CCCGCG	1.65197402507685
79	CGCGGG	1.65197402507685
80	AGATAG	1.65029433618506
80	CTATCT	1.65029433618506
Top 80 Hexamers, based on 15 sequences (fkh withheld)
1	CAGGTA	2.70280637414233
1	TACCTG	2.70280637414233
2	ACCTAG	2.66790443232748
2	CTAGGT	2.66790443232748
3	AGGTAG	2.41810064652902
3	CTACCT	2.41810064652902
4	AATCCT	2.37325366711971
4	AGGATT	2.37325366711971
5	CGCGGA	2.28422416208264
5	TCCGCG	2.28422416208264
6	CCGCGG	2.27736463006437
7	AGGACC	2.25075990307764
7	GGTCCT	2.25075990307764
8	AGGTCA	2.20619698537486
8	TGACCT	2.20619698537486
9	AGGTCC	2.14657003982419
9	GGACCT	2.14657003982419
10	CAGGAC	2.1381013253482
10	GTCCTG	2.1381013253482
11	GCGCGA	2.1127683712564
11	TCGCGC	2.1127683712564
12	CCTGCG	2.10991134844199
12	CGCAGG	2.10991134844199
13	CAGGTC	2.10280248271274
13	GACCTG	2.10280248271274
14	GCCTAC	2.08758424422567
14	GTAGGC	2.08758424422567
15	AGGACG	2.08229156414252
15	CGTCCT	2.08229156414252
16	CCTTCC	2.05296632368181
16	GGAAGG	2.05296632368181
17	AGGACA	2.04752813819824
17	TGTCCT	2.04752813819824
18	CGTAAA	2.04438615128541
18	TTTACG	2.04438615128541
19	AAGGAT	2.03648952496141
19	ATCCTT	2.03648952496141
20	ACGCGG	2.03195895872123
20	CCGCGT	2.03195895872123
21	GGATCA	2.01602770530289
21	TGATCC	2.01602770530289
22	GCGGAA	2.00507103299146
22	TTCCGC	2.00507103299146
23	CGGGAA	1.988445236698
23	TTCCCG	1.988445236698
24	TACCTA	1.98728206311701
24	TAGGTA	1.98728206311701
25	GGATTA	1.98157410682359
25	TAATCC	1.98157410682359
26	CCTACC	1.97290411802368
26	GGTAGG	1.97290411802368
27	CTAGTC	1.96486910751794
27	GACTAG	1.96486910751794
28	AAGGAC	1.96360362719966
28	GTCCTT	1.96360362719966
29	ACCGGT	1.96240994718313
30	GAGGAC	1.93575993555472
30	GTCCTC	1.93575993555472
31	AGGTCG	1.93158675429543
31	CGACCT	1.93158675429543
32	CGGTCC	1.92152640661681
32	GGACCG	1.92152640661681
33	AACCCG	1.92152640661681
33	CGGGTT	1.92152640661681
34	GGACTA	1.90896741049513
34	TAGTCC	1.90896741049513
35	GCGAGA	1.88858595393195
35	TCTCGC	1.88858595393195
36	AGGATC	1.85290046352335
36	GATCCT	1.85290046352335
37	GCGAAA	1.84802539652765
37	TTTCGC	1.84802539652765
38	CCGTAA	1.82640133698232
38	TTACGG	1.82640133698232
39	CGCGGC	1.81516885643507
39	GCCGCG	1.81516885643507
40	CTAATC	1.81276076095926
40	GATTAG	1.81276076095926
41	AAAGGA	1.80669415124131
41	TCCTTT	1.80669415124131
42	CCTAAA	1.79342464617569
42	TTTAGG	1.79342464617569
43	AAGTCA	1.79216255986593
43	TGACTT	1.79216255986593
44	CGCGAA	1.79093723335159
44	TTCGCG	1.79093723335159
45	GCAGGA	1.78935792362201
45	TCCTGC	1.78935792362201
46	CCTAGG	1.78746642475983
47	CGCTAG	1.7737166830309
47	CTAGCG	1.7737166830309
48	CCGCGA	1.76902431085357
48	TCGCGG	1.76902431085357
49	GACCTC	1.76616895246481
49	GAGGTC	1.76616895246481
50	AACCCT	1.76328305548366
50	AGGGTT	1.76328305548366
51	GCGGGA	1.75811213743239
51	TCCCGC	1.75811213743239
52	CCCGCG	1.75682414319251
52	CGCGGG	1.75682414319251
53	AAGGTC	1.75197995897415
53	GACCTT	1.75197995897415
54	TCCTAA	1.74893421440572
54	TTAGGA	1.74893421440572
55	AAAGTC	1.74638067074289
55	GACTTT	1.74638067074289
56	AGGGAT	1.73739979762896
56	ATCCCT	1.73739979762896
57	GTCATA	1.73479500033117
57	TATGAC	1.73479500033117
58	CGCGCA	1.73460749546732
58	TGCGCG	1.73460749546732
59	CCTTTC	1.72808415091713
59	GAAAGG	1.72808415091713
60	CCTAAG	1.72274781282887
60	CTTAGG	1.72274781282887
61	AATCCC	1.72015863043494
61	GGGATT	1.72015863043494
62	GAAGGA	1.71772815136957
62	TCCTTC	1.71772815136957
63	CGGGAG	1.71508142078195
63	CTCCCG	1.71508142078195
64	CTGATC	1.70802347254828
64	GATCAG	1.70802347254828
65	AATCGC	1.69693241103822
65	GCGATT	1.69693241103822
66	ACCTGC	1.68775019690972
66	GCAGGT	1.68775019690972
67	AGGGCC	1.68462589073255
67	GGCCCT	1.68462589073255
68	GGTTAC	1.6825305848983
68	GTAACC	1.6825305848983
69	AATCGG	1.6745328162238
69	CCGATT	1.6745328162238
70	GGACAA	1.6745328162238
70	TTGTCC	1.6745328162238
71	AGTCAA	1.66974018781875
71	TTGACT	1.66974018781875
72	CATAAA	1.66249352468903
72	TTTATG	1.66249352468903
73	CCCTTC	1.66186067599292
73	GAAGGG	1.66186067599292
74	GGTAGA	1.65778748806156
74	TCTACC	1.65778748806156
75	AAGGGT	1.64989701929402
75	ACCCTT	1.64989701929402
76	CCGCTA	1.64702263424298
76	TAGCGG	1.64702263424298
77	CCATAA	1.64476334393538
77	TTATGG	1.64476334393538
78	AGGAAG	1.64169246390563
78	CTTCCT	1.64169246390563
79	GGACGA	1.64116134372966
79	TCGTCC	1.64116134372966
80	CGGAAA	1.63820645469229
80	TTTCCG	1.63820645469229
Top 80 Hexamers, based on 15 sequences (ftz withheld)
1	CAGGTA	2.87715907825721
1	TACCTG	2.87715907825721
2	ACCTAG	2.77368753166577
2	CTAGGT	2.77368753166577
3	AGGTAG	2.40622853386832
3	CTACCT	2.40622853386832
4	AATCCT	2.40217536957769
4	AGGATT	2.40217536957769
5	AGGTCA	2.31338748176791
5	TGACCT	2.31338748176791
6	CGCGGA	2.27591995596227
6	TCCGCG	2.27591995596227
7	CCGCGG	2.25893110687014
8	AGGACC	2.18669784473185
8	GGTCCT	2.18669784473185
9	CAGGTC	2.17657424359884
9	GACCTG	2.17657424359884
10	GCCTAC	2.17339676295125
10	GTAGGC	2.17339676295125
11	ACGCGG	2.14548032583314
11	CCGCGT	2.14548032583314
12	AGGTCC	2.10960272841118
12	GGACCT	2.10960272841118
13	GGATTA	2.10265285419359
13	TAATCC	2.10265285419359
14	ACCGGT	2.08951127385488
15	GCGCGA	2.08951127385488
15	TCGCGC	2.08951127385488
16	AAGGAT	2.06331050553068
16	ATCCTT	2.06331050553068
17	GGATCA	2.05379313242147
17	TGATCC	2.05379313242147
18	CAGGAC	2.0440871157276
18	GTCCTG	2.0440871157276
19	CCTGCG	2.03817934949718
19	CGCAGG	2.03817934949718
20	CTAGTC	2.02210768437569
20	GACTAG	2.02210768437569
21	GAGGAC	2.01398676998061
21	GTCCTC	2.01398676998061
22	GGACTA	2.01186051705622
22	TAGTCC	2.01186051705622
23	CCTAGG	2.0091454556297
24	AGGACA	1.99634835081677
24	TGTCCT	1.99634835081677
25	AGGACG	1.99103020971828
25	CGTCCT	1.99103020971828
26	CGGTCC	1.99001073700465
26	GGACCG	1.99001073700465
27	CGTAAA	1.98476004904422
27	TTTACG	1.98476004904422
28	GCGAGA	1.95296266477318
28	TCTCGC	1.95296266477318
29	CCTTCC	1.95213856034885
29	GGAAGG	1.95213856034885
30	AGGATC	1.93608562087952
30	GATCCT	1.93608562087952
31	TACCTA	1.92877963740451
31	TAGGTA	1.92877963740451
32	GCGGAA	1.9170758774688
32	TTCCGC	1.9170758774688
33	CGGGAA	1.91405612872203
33	TTCCCG	1.91405612872203
34	CCTACC	1.90868818284821
34	GGTAGG	1.90868818284821
35	CCGTAA	1.90709362296279
35	TTACGG	1.90709362296279
36	AAGGAC	1.88173623161415
36	GTCCTT	1.88173623161415
37	CTAATC	1.86835862078265
37	GATTAG	1.86835862078265
38	CGCGGC	1.8642479766735
38	GCCGCG	1.8642479766735
39	AGGTCG	1.85359871067772
39	CGACCT	1.85359871067772
40	AACCCG	1.85094502605255
40	CGGGTT	1.85094502605255
41	CCTTTC	1.8487055281384
41	GAAAGG	1.8487055281384
42	AAAGGA	1.83369895105358
42	TCCTTT	1.83369895105358
43	CCGCGA	1.8238191075673
43	TCGCGG	1.8238191075673
44	TACGCA	1.82224820394321
44	TGCGTA	1.82224820394321
45	TCCTAA	1.80635320403343
45	TTAGGA	1.80635320403343
46	CGCGCA	1.80575048357829
46	TGCGCG	1.80575048357829
47	GCGAAA	1.7960405893247
47	TTTCGC	1.7960405893247
48	CGCGAA	1.79567375096904
48	TTCGCG	1.79567375096904
49	AAAGTC	1.78479087975105
49	GACTTT	1.78479087975105
50	AATCGC	1.78435987495033
50	GCGATT	1.78435987495033
51	CCTAAG	1.7792781589594
51	CTTAGG	1.7792781589594
52	AACCCT	1.77764391954818
52	AGGGTT	1.77764391954818
53	GTCATA	1.77202369514195
53	TATGAC	1.77202369514195
54	GCGGGA	1.77154216696392
54	TCCCGC	1.77154216696392
55	GCAGGA	1.76617902843727
55	TCCTGC	1.76617902843727
56	AGGGCC	1.76578417508863
56	GGCCCT	1.76578417508863
57	CCTAAA	1.75824729141447
57	TTTAGG	1.75824729141447
58	AAGGTC	1.75470541337234
58	GACCTT	1.75470541337234
59	CACGGC	1.75470541337234
59	GCCGTG	1.75470541337234
60	ACCTGC	1.74125939487907
60	GCAGGT	1.74125939487907
61	CGCTAG	1.74125939487907
61	CTAGCG	1.74125939487907
62	ACAGGG	1.74125939487907
62	CCCTGT	1.74125939487907
63	GACCTC	1.72459662555008
63	GAGGTC	1.72459662555008
64	AAGTCA	1.72067017906124
64	TGACTT	1.72067017906124
65	CTGATC	1.71405221683408
65	GATCAG	1.71405221683408
66	AATCCC	1.71271415889745
66	GGGATT	1.71271415889745
67	GTCAGA	1.71084438361481
67	TCTGAC	1.71084438361481
68	GGTAGA	1.705171117265
68	TCTACC	1.705171117265
69	CGGGAG	1.703405929773
69	CTCCCG	1.703405929773
70	AGCGAG	1.70256474165953
70	CTCGCT	1.70256474165953
71	CCGCTA	1.69638157542342
71	TAGCGG	1.69638157542342
72	GGTTAC	1.69004588326498
72	GTAACC	1.69004588326498
73	ATCCCG	1.6861562494715
73	CGGGAT	1.6861562494715
74	CCTTAG	1.67907155934767
74	CTAAGG	1.67907155934767
75	CCCGCG	1.67479911263178
75	CGCGGG	1.67479911263178
76	GGACAA	1.67297471272695
76	TTGTCC	1.67297471272695
77	GAAGGA	1.67243491286804
77	TCCTTC	1.67243491286804
78	ACCTGA	1.6630804016396
78	TCAGGT	1.6630804016396
79	GGCCGA	1.65419642513512
79	TCGGCC	1.65419642513512
80	CCATAA	1.65318991681438
80	TTATGG	1.65318991681438
Top 80 Hexamers, based on 15 sequences (gt withheld)
1	CAGGTA	2.65742483736272
1	TACCTG	2.65742483736272
2	ACCTAG	2.56318991405198
2	CTAGGT	2.56318991405198
3	AATCCT	2.42104521398828
3	AGGATT	2.42104521398828
4	AGGTAG	2.34403241210702
4	CTACCT	2.34403241210702
5	AGGACC	2.26743723166137
5	GGTCCT	2.26743723166137
6	AGGTCC	2.25949442660507
6	GGACCT	2.25949442660507
7	AGGTCA	2.2382785164961
7	TGACCT	2.2382785164961
8	CGCGGA	2.17117263307933
8	TCCGCG	2.17117263307933
9	GCCTAC	2.16885300419783
9	GTAGGC	2.16885300419783
10	CCTACC	2.15847571709641
10	GGTAGG	2.15847571709641
11	CAGGAC	2.14420694733195
11	GTCCTG	2.14420694733195
12	GCGCGA	2.14420694733195
12	TCGCGC	2.14420694733195
13	CAGGTC	2.13599159504332
13	GACCTG	2.13599159504332
14	CCTGCG	2.10913912927706
14	CGCAGG	2.10913912927706
15	AAGGAT	2.08070710670102
15	ATCCTT	2.08070710670102
16	AGGACA	2.06965645234011
16	TGTCCT	2.06965645234011
17	CCGCGG	2.05970618093463
18	GGATCA	2.0562637750612
18	TGATCC	2.0562637750612
19	AGGACG	2.04254196276017
19	CGTCCT	2.04254196276017
20	ACGCGG	2.03922291504688
20	CCGCGT	2.03922291504688
21	CTAGTC	2.01111824025617
21	GACTAG	2.01111824025617
22	GCGGAA	2.00977390988167
22	TTCCGC	2.00977390988167
23	CCTTCC	1.99729084211843
23	GGAAGG	1.99729084211843
24	GGATTA	1.96780328047298
24	TAATCC	1.96780328047298
25	AAGGAC	1.96147989725974
25	GTCCTT	1.96147989725974
26	GAGGAC	1.95839229388241
26	GTCCTC	1.95839229388241
27	TACCTA	1.95839229388241
27	TAGGTA	1.95839229388241
28	GGACTA	1.94802433467951
28	TAGTCC	1.94802433467951
29	CGGGAA	1.94577920482778
29	TTCCCG	1.94577920482778
30	AGGATC	1.93150330016239
30	GATCCT	1.93150330016239
31	ACCGGT	1.92239243553899
32	AGGTCG	1.91243185297143
32	CGACCT	1.91243185297143
33	GCGAGA	1.90029597076268
33	TCTCGC	1.90029597076268
34	CGTAAA	1.88797620267768
34	TTTACG	1.88797620267768
35	AAAGGA	1.83915482492802
35	TCCTTT	1.83915482492802
36	GACCTC	1.837330823347
36	GAGGTC	1.837330823347
37	GGTACC	1.82464366763022
38	GCAGGA	1.81254143922247
38	TCCTGC	1.81254143922247
39	GCGAAA	1.80237450692374
39	TTTCGC	1.80237450692374
40	CGCGCA	1.7952302899975
40	TGCGCG	1.7952302899975
41	CCTAGG	1.78827203305952
42	CTAATC	1.77026066006468
42	GATTAG	1.77026066006468
43	CCTAAG	1.7692815335934
43	CTTAGG	1.7692815335934
44	AAGTCA	1.76115952159056
44	TGACTT	1.76115952159056
45	CCTTTC	1.75913900513793
45	GAAAGG	1.75913900513793
46	AATCCC	1.7552278759269
46	GGGATT	1.7552278759269
47	AACCCT	1.75497687808965
47	AGGGTT	1.75497687808965
48	TCCTAA	1.75497687808965
48	TTAGGA	1.75497687808965
49	AGGGAT	1.75205386530136
49	ATCCCT	1.75205386530136
50	CGCTAG	1.75205386530136
50	CTAGCG	1.75205386530136
51	AACCCG	1.74634917221124
51	CGGGTT	1.74634917221124
52	CGCGGC	1.74634917221124
52	GCCGCG	1.74634917221124
53	CGGTCC	1.74246407950332
53	GGACCG	1.74246407950332
54	CGCGAA	1.74197372799649
54	TTCGCG	1.74197372799649
55	CTGATC	1.73954276943374
55	GATCAG	1.73954276943374
56	AATCGC	1.73355839597719
56	GCGATT	1.73355839597719
57	CCTAAA	1.72923338699201
57	TTTAGG	1.72923338699201
58	AAGGTC	1.72154546466178
58	GACCTT	1.72154546466178
59	AAAGTC	1.7200353370612
59	GACTTT	1.7200353370612
60	CGGGAG	1.71585440527447
60	CTCCCG	1.71585440527447
61	GAAGGA	1.69579865036139
61	TCCTTC	1.69579865036139
62	GGACAA	1.69373782866871
62	TTGTCC	1.69373782866871
63	AGGAAG	1.69170534327431
63	CTTCCT	1.69170534327431
64	CCGCTA	1.69090015272539
64	TAGCGG	1.69090015272539
65	CCCTTC	1.69001532794636
65	GAAGGG	1.69001532794636
66	GTCATA	1.68736640110005
66	TATGAC	1.68736640110005
67	AGCGAG	1.67976038056805
67	CTCGCT	1.67976038056805
68	CGTAAC	1.67772430737948
68	GTTACG	1.67772430737948
69	TCGCAA	1.67528752552417
69	TTGCGA	1.67528752552417
70	CGGAAA	1.66816817586147
70	TTTCCG	1.66816817586147
71	GGACGA	1.66696966438346
71	TCGTCC	1.66696966438346
72	CCGTAA	1.66670477169883
72	TTACGG	1.66670477169883
73	GCGGGA	1.66024801251094
73	TCCCGC	1.66024801251094
74	AGATAG	1.65961936881064
74	CTATCT	1.65961936881064
75	GGTTAC	1.65621502138744
75	GTAACC	1.65621502138744
76	AGTCAA	1.64681631783651
76	TTGACT	1.64681631783651
77	GTCAGA	1.64550463618152
77	TCTGAC	1.64550463618152
78	AATCGG	1.63956710920169
78	CCGATT	1.63956710920169
79	ACCTGC	1.63801485631724
79	GCAGGT	1.63801485631724
80	CCTACA	1.63004704211601
80	TGTAGG	1.63004704211601
Top 80 Hexamers, based on 15 sequences (h withheld)
1	CAGGTA	2.8214653419265
1	TACCTG	2.8214653419265
2	AGGTAG	2.57125686590429
2	CTACCT	2.57125686590429
3	ACCTAG	2.34761310632588
3	CTAGGT	2.34761310632588
4	AATCCT	2.31617185936616
4	AGGATT	2.31617185936616
5	AGGTCA	2.30859028208509
5	TGACCT	2.30859028208509
6	ACCGGT	2.302466700435
7	CCGCGG	2.2675808413375
8	CGCGGA	2.23850929208958
8	TCCGCG	2.23850929208958
9	AGGACC	2.1643186984089
9	GGTCCT	2.1643186984089
10	GCGCGA	2.13800479326107
10	TCGCGC	2.13800479326107
11	ACGCGG	2.12421121394971
11	CCGCGT	2.12421121394971
12	GCCTAC	2.12421121394971
12	GTAGGC	2.12421121394971
13	AGGTCC	2.11847963533175
13	GGACCT	2.11847963533175
14	GGATCA	2.1182693644002
14	TGATCC	2.1182693644002
15	GGATTA	2.09930787392603
15	TAATCC	2.09930787392603
16	CGTAAA	2.03465712953848
16	TTTACG	2.03465712953848
17	CCTAGG	1.96921494116151
18	GCGGAA	1.9683927219794
18	TTCCGC	1.9683927219794
19	CCTGCG	1.9520913329775
19	CGCAGG	1.9520913329775
20	CGCGAA	1.9520913329775
20	TTCGCG	1.9520913329775
21	CGCGGC	1.94680111256293
21	GCCGCG	1.94680111256293
22	AGGTCG	1.94364072114643
22	CGACCT	1.94364072114643
23	CGGGAG	1.94270627849203
23	CTCCCG	1.94270627849203
24	GCGAGA	1.93566995478211
24	TCTCGC	1.93566995478211
25	AAGGTC	1.93526295941735
25	GACCTT	1.93526295941735
26	CTAATC	1.92300989784934
26	GATTAG	1.92300989784934
27	CCTTCC	1.91606657942774
27	GGAAGG	1.91606657942774
28	CCTACC	1.91232650952796
28	GGTAGG	1.91232650952796
29	TACCTA	1.87075419410344
29	TAGGTA	1.87075419410344
30	GGTACC	1.87075419410344
31	AAGGAT	1.87075419410344
31	ATCCTT	1.87075419410344
32	CCGCGA	1.86243973101853
32	TCGCGG	1.86243973101853
33	CGGGAA	1.8506385576077
33	TTCCCG	1.8506385576077
34	CCCGCG	1.84008609256076
34	CGCGGG	1.84008609256076
35	CTAGTC	1.84008609256076
35	GACTAG	1.84008609256076
36	GTCATA	1.82636341661624
36	TATGAC	1.82636341661624
37	AAGTCA	1.82243213004911
37	TGACTT	1.82243213004911
38	AATCGC	1.81491078532423
38	GCGATT	1.81491078532423
39	CAGGTC	1.80494877019025
39	GACCTG	1.80494877019025
40	AGGGAT	1.80412459266962
40	ATCCCT	1.80412459266962
41	CGCGCA	1.80394154431403
41	TGCGCG	1.80394154431403
42	CCTAAA	1.8007259622386
42	TTTAGG	1.8007259622386
43	GAGGAC	1.78941705522938
43	GTCCTC	1.78941705522938
44	CGGTCC	1.77017601162476
44	GGACCG	1.77017601162476
45	GGTAGA	1.76565564387291
45	TCTACC	1.76565564387291
46	AATCCC	1.76416898461621
46	GGGATT	1.76416898461621
47	GCGAAA	1.76385395444038
47	TTTCGC	1.76385395444038
48	CGCGAC	1.75657670807835
48	GTCGCG	1.75657670807835
49	GACCTC	1.75657670807835
49	GAGGTC	1.75657670807835
50	CTGATC	1.75579164586244
50	GATCAG	1.75579164586244
51	CGCTAG	1.74927664903179
51	CTAGCG	1.74927664903179
52	CAGGAC	1.74836840570415
52	GTCCTG	1.74836840570415
53	AAAGTC	1.74339573913422
53	GACTTT	1.74339573913422
54	CGTAAC	1.74262034519224
54	GTTACG	1.74262034519224
55	TCCCGA	1.71815490938805
55	TCGGGA	1.71815490938805
56	AGCGAG	1.71485801126148
56	CTCGCT	1.71485801126148
57	AGGATC	1.71144422623575
57	GATCCT	1.71144422623575
58	AAAGGA	1.70859579672872
58	TCCTTT	1.70859579672872
59	GGACTA	1.70753402951723
59	TAGTCC	1.70753402951723
60	AGTCAA	1.70345097349256
60	TTGACT	1.70345097349256
61	AAGGAC	1.70255794545928
61	GTCCTT	1.70255794545928
62	CCCTTC	1.6976396268879
62	GAAGGG	1.6976396268879
63	CCGTTA	1.69258712799835
63	TAACGG	1.69258712799835
64	AGGACA	1.68407596242008
64	TGTCCT	1.68407596242008
65	CGAGGC	1.67843366947598
65	GCCTCG	1.67843366947598
66	CGGAAA	1.6763901219888
66	TTTCCG	1.6763901219888
67	GCGGGA	1.67322114255214
67	TCCCGC	1.67322114255214
68	GGTAAC	1.67173779047541
68	GTTACC	1.67173779047541
69	ACCTGA	1.67031624473521
69	TCAGGT	1.67031624473521
70	AAAACG	1.66823953857884
70	CGTTTT	1.66823953857884
71	GCGTAA	1.65713866328886
71	TTACGC	1.65713866328886
72	AGGACG	1.65024704574904
72	CGTCCT	1.65024704574904
73	CCTTTC	1.6476367214122
73	GAAAGG	1.6476367214122
74	TCCTAA	1.6472049507829
74	TTAGGA	1.6472049507829
75	CCTACA	1.64626369081103
75	TGTAGG	1.64626369081103
76	GGTTAC	1.64461907173929
76	GTAACC	1.64461907173929
77	CGCGTA	1.64011326606329
77	TACGCG	1.64011326606329
78	ACGTAA	1.6342220546191
78	TTACGT	1.6342220546191
79	GCAGGA	1.63361633851286
79	TCCTGC	1.63361633851286
80	AACCCG	1.63136858632717
80	CGGGTT	1.63136858632717
Top 80 Hexamers, based on 15 sequences (hb withheld)
1	ACCTAG	2.69190178303247
1	CTAGGT	2.69190178303247
2	CAGGTA	2.61412612959012
2	TACCTG	2.61412612959012
3	AATCCT	2.45048903015558
3	AGGATT	2.45048903015558
4	AGGTCA	2.37481059555747
4	TGACCT	2.37481059555747
5	AGGTAG	2.33240326349394
5	CTACCT	2.33240326349394
6	CCGCGG	2.2560700657796
7	AGGACC	2.22963174469624
7	GGTCCT	2.22963174469624
8	CCTGCG	2.1315574269153
8	CGCAGG	2.1315574269153
9	AGGTCC	2.12754395030653
9	GGACCT	2.12754395030653
10	AAGGAT	2.11817150999681
10	ATCCTT	2.11817150999681
11	CGCGGA	2.11789709990354
11	TCCGCG	2.11789709990354
12	GCGCGA	2.09803617228296
12	TCGCGC	2.09803617228296
13	CAGGAC	2.08794945991621
13	GTCCTG	2.08794945991621
14	CCTTCC	2.08501557308729
14	GGAAGG	2.08501557308729
15	CAGGTC	2.05389940349227
15	GACCTG	2.05389940349227
16	AGGACG	2.0258588345776
16	CGTCCT	2.0258588345776
17	CTAGTC	2.01281060258008
17	GACTAG	2.01281060258008
18	GGATTA	2.00832930407422
18	TAATCC	2.00832930407422
19	ACGCGG	2.0041633660191
19	CCGCGT	2.0041633660191
20	GCCTAC	1.98609826674957
20	GTAGGC	1.98609826674957
21	GCGGAA	1.975669722528
21	TTCCGC	1.975669722528
22	GAGGAC	1.97511752013476
22	GTCCTC	1.97511752013476
23	CCTACC	1.96958497806155
23	GGTAGG	1.96958497806155
24	GGATCA	1.96109538763887
24	TGATCC	1.96109538763887
25	CGTAAA	1.94875282925513
25	TTTACG	1.94875282925513
26	AGGACA	1.94678885563029
26	TGTCCT	1.94678885563029
27	TACCTA	1.93170834386806
27	TAGGTA	1.93170834386806
28	AGGATC	1.91621335715254
28	GATCCT	1.91621335715254
29	GGACTA	1.91363085936662
29	TAGTCC	1.91363085936662
30	AAGGAC	1.87046625351625
30	GTCCTT	1.87046625351625
31	GCGAGA	1.8486329935803
31	TCTCGC	1.8486329935803
32	CCTAGG	1.84648591693271
33	CGGGAA	1.84469321215899
33	TTCCCG	1.84469321215899
34	CGGTCC	1.83375153129869
34	GGACCG	1.83375153129869
35	AACCCG	1.83149599435982
35	CGGGTT	1.83149599435982
36	CGCGAA	1.83074538124738
36	TTCGCG	1.83074538124738
37	TCCTAA	1.81654290206353
37	TTAGGA	1.81654290206353
38	AAAGGA	1.81640060667718
38	TCCTTT	1.81640060667718
39	CCTAAA	1.81387494847137
39	TTTAGG	1.81387494847137
40	GCGAAA	1.81379403512472
40	TTTCGC	1.81379403512472
41	CCTAAG	1.80032376900939
41	CTTAGG	1.80032376900939
42	CGCGGC	1.79831671909968
42	GCCGCG	1.79831671909968
43	GGTACC	1.7798913428794
44	AGGTCG	1.77724269504773
44	CGACCT	1.77724269504773
45	CTAATC	1.7726264802554
45	GATTAG	1.7726264802554
46	CCCGCG	1.7726264802554
46	CGCGGG	1.7726264802554
47	CGCGCA	1.7726264802554
47	TGCGCG	1.7726264802554
48	GACCTC	1.76101538977338
48	GAGGTC	1.76101538977338
49	GCAGGA	1.76064927430773
49	TCCTGC	1.76064927430773
50	AAGTCA	1.75969808615305
50	TGACTT	1.75969808615305
51	AATCGC	1.75734521749458
51	GCGATT	1.75734521749458
52	CCTTTC	1.75590358893223
52	GAAAGG	1.75590358893223
53	AAAGTC	1.75282710432613
53	GACTTT	1.75282710432613
54	GAAGGA	1.74681153151381
54	TCCTTC	1.74681153151381
55	CCCTTC	1.73277860978644
55	GAAGGG	1.73277860978644
56	CTGATC	1.73233951479505
56	GATCAG	1.73233951479505
57	AAGGTC	1.72979349839049
57	GACCTT	1.72979349839049
58	ACCGGT	1.72338685580386
59	CGGGAG	1.72338685580386
59	CTCCCG	1.72338685580386
60	AGTCAA	1.71131409324131
60	TTGACT	1.71131409324131
61	AGGGAT	1.69766466392619
61	ATCCCT	1.69766466392619
62	AATCGG	1.69328402862825
62	CCGATT	1.69328402862825
63	ACAGGG	1.6892603834117
63	CCCTGT	1.6892603834117
64	CCGTAA	1.6892603834117
64	TTACGG	1.6892603834117
65	GGCCGA	1.67228913231641
65	TCGGCC	1.67228913231641
66	TCCCGA	1.66968358267683
66	TCGGGA	1.66968358267683
67	GTCATA	1.66884929707589
67	TATGAC	1.66884929707589
68	CCTGTC	1.66779373142309
68	GACAGG	1.66779373142309
69	CCGTTA	1.65200396828536
69	TAACGG	1.65200396828536
70	CGGAAA	1.64713080023732
70	TTTCCG	1.64713080023732
71	GTCAGA	1.6460103030943
71	TCTGAC	1.6460103030943
72	AACTCG	1.6455815801468
72	CGAGTT	1.6455815801468
73	GGTAAC	1.64505108963096
73	GTTACC	1.64505108963096
74	ATCCTG	1.64305950235537
74	CAGGAT	1.64305950235537
75	AGGAAG	1.64273574678841
75	CTTCCT	1.64273574678841
76	ACCTGC	1.64008114676198
76	GCAGGT	1.64008114676198
77	AGGGCC	1.63987471741689
77	GGCCCT	1.63987471741689
78	CCCGAG	1.63987471741689
78	CTCGGG	1.63987471741689
79	AATCCC	1.63843116572902
79	GGGATT	1.63843116572902
80	GGTAGA	1.63678450124085
80	TCTACC	1.63678450124085
Top 80 Hexamers, based on 15 sequences (hkb withheld)
1	CAGGTA	2.76997908745524
1	TACCTG	2.76997908745524
2	ACCTAG	2.73082015690342
2	CTAGGT	2.73082015690342
3	AATCCT	2.44030737425412
3	AGGATT	2.44030737425412
4	AGGTCA	2.28674286036025
4	TGACCT	2.28674286036025
5	AGGTAG	2.2824765490536
5	CTACCT	2.2824765490536
6	AGGACC	2.22523797305567
6	GGTCCT	2.22523797305567
7	GCGCGA	2.16334240722495
7	TCGCGC	2.16334240722495
8	CAGGTC	2.13385016911523
8	GACCTG	2.13385016911523
9	AGGTCC	2.12587614008266
9	GGACCT	2.12587614008266
10	CGCGGA	2.08264883561506
10	TCCGCG	2.08264883561506
11	GCCTAC	2.06403094067792
11	GTAGGC	2.06403094067792
12	AAGGAT	2.06241568234428
12	ATCCTT	2.06241568234428
13	CCTGCG	2.06192263532483
13	CGCAGG	2.06192263532483
14	GGATCA	2.06192263532483
14	TGATCC	2.06192263532483
15	AGGACG	2.03901238382122
15	CGTCCT	2.03901238382122
16	CAGGAC	2.03663036000834
16	GTCCTG	2.03663036000834
17	CCTTCC	2.03223825630022
17	GGAAGG	2.03223825630022
18	CCGCGG	2.02999020513175
19	ACGCGG	2.00988363548092
19	CCGCGT	2.00988363548092
20	GGATTA	2.00117914623079
20	TAATCC	2.00117914623079
21	CGTAAA	1.99980060720927
21	TTTACG	1.99980060720927
22	CTAGTC	1.99980060720927
22	GACTAG	1.99980060720927
23	CGGGAA	1.97684737211935
23	TTCCCG	1.97684737211935
24	AGGACA	1.96218605164058
24	TGTCCT	1.96218605164058
25	AAGGAC	1.93577125046318
25	GTCCTT	1.93577125046318
26	GAGGAC	1.92573391805337
26	GTCCTC	1.92573391805337
27	GCGAGA	1.91157410983239
27	TCTCGC	1.91157410983239
28	GCGGAA	1.90093455077952
28	TTCCGC	1.90093455077952
29	AACCCG	1.89009574904776
29	CGGGTT	1.89009574904776
30	GGACTA	1.87457590125499
30	TAGTCC	1.87457590125499
31	AGGTCG	1.8725623933052
31	CGACCT	1.8725623933052
32	TACCTA	1.85364762165565
32	TAGGTA	1.85364762165565
33	CCTACC	1.85120861162716
33	GGTAGG	1.85120861162716
34	CGCGGC	1.84855518313462
34	GCCGCG	1.84855518313462
35	GGTACC	1.84565776121748
36	CCTAAA	1.83364423005505
36	TTTAGG	1.83364423005505
37	CGGTCC	1.82598123924288
37	GGACCG	1.82598123924288
38	AGGATC	1.82136499453693
38	GATCCT	1.82136499453693
39	CGCGCA	1.82054677126895
39	TGCGCG	1.82054677126895
40	GCGAAA	1.8185786125973
40	TTTCGC	1.8185786125973
41	CCGTAA	1.81694172815752
41	TTACGG	1.81694172815752
42	CTAATC	1.80763509204009
42	GATTAG	1.80763509204009
43	TCCTAA	1.79641904297502
43	TTAGGA	1.79641904297502
44	AAAGGA	1.7946172184585
44	TCCTTT	1.7946172184585
45	CGCGAA	1.78744592088224
45	TTCGCG	1.78744592088224
46	AACCCT	1.78033170826181
46	AGGGTT	1.78033170826181
47	CCTAAG	1.77503310198722
47	CTTAGG	1.77503310198722
48	GACCTC	1.77210303744119
48	GAGGTC	1.77210303744119
49	CCGCGA	1.76687328080126
49	TCGCGG	1.76687328080126
50	AAGTCA	1.76262028309221
50	TGACTT	1.76262028309221
51	CCCGCG	1.76029846085285
51	CGCGGG	1.76029846085285
52	GTCATA	1.75329090328576
52	TATGAC	1.75329090328576
53	CTGATC	1.75227626734636
53	GATCAG	1.75227626734636
54	AATCGC	1.7456175150881
54	GCGATT	1.7456175150881
55	AAGGTC	1.74290580602365
55	GACCTT	1.74290580602365
56	GCAGGA	1.73476184487407
56	TCCTGC	1.73476184487407
57	CCGTTA	1.7295194327055
57	TAACGG	1.7295194327055
58	GCGGGA	1.72872789063103
58	TCCCGC	1.72872789063103
59	CCTTTC	1.72492209237401
59	GAAAGG	1.72492209237401
60	AAAGTC	1.72367364032069
60	GACTTT	1.72367364032069
61	AGGGCC	1.71505714527018
61	GGCCCT	1.71505714527018
62	CGTAAC	1.70973088084388
62	GTTACG	1.70973088084388
63	GAAGGA	1.70883140121381
63	TCCTTC	1.70883140121381
64	AAGGGT	1.70368408727768
64	ACCCTT	1.70368408727768
65	ACCGGT	1.69917698651768
66	AGGGAT	1.69917698651768
66	ATCCCT	1.69917698651768
67	CGGGAG	1.69917698651768
67	CTCCCG	1.69917698651768
68	CCCTTC	1.68547394630383
68	GAAGGG	1.68547394630383
69	AGTCAA	1.67262734610334
69	TTGACT	1.67262734610334
70	CCGCTA	1.67262734610334
70	TAGCGG	1.67262734610334
71	TCCCGA	1.66131231829445
71	TCGGGA	1.66131231829445
72	CCTACA	1.65910205759038
72	TGTAGG	1.65910205759038
73	CCTTAG	1.65823296274617
73	CTAAGG	1.65823296274617
74	GTCAGA	1.65669756185474
74	TCTGAC	1.65669756185474
75	AGGAAG	1.65221480849835
75	CTTCCT	1.65221480849835
76	AGCGAG	1.65027980704955
76	CTCGCT	1.65027980704955
77	GGACGA	1.65027980704955
77	TCGTCC	1.65027980704955
78	ATCCCG	1.64689461770175
78	CGGGAT	1.64689461770175
79	CTCGAC	1.64007517829098
79	GTCGAG	1.64007517829098
80	GGACAA	1.63968720143173
80	TTGTCC	1.63968720143173
Top 80 Hexamers, based on 15 sequences (kni withheld)
1	ACCTAG	3.05558180679333
1	CTAGGT	3.05558180679333
2	CAGGTA	2.68825310441332
2	TACCTG	2.68825310441332
3	AATCCT	2.39807138465955
3	AGGATT	2.39807138465955
4	AGGTAG	2.31367791345459
4	CTACCT	2.31367791345459
5	AGGTCA	2.30545978210204
5	TGACCT	2.30545978210204
6	CAGGTC	2.23739658501737
6	GACCTG	2.23739658501737
7	AGGACC	2.18666355900392
7	GGTCCT	2.18666355900392
8	GCGCGA	2.16281669885013
8	TCGCGC	2.16281669885013
9	AGGTCC	2.13001536002657
9	GGACCT	2.13001536002657
10	CCGCGG	2.12019962104027
11	CGTAAA	2.09091509588778
11	TTTACG	2.09091509588778
12	ACCGGT	2.0708926531091
13	CGCGGA	2.0290972935737
13	TCCGCG	2.0290972935737
14	CAGGAC	2.00652924508706
14	GTCCTG	2.00652924508706
15	GCCTAC	2.00313338429572
15	GTAGGC	2.00313338429572
16	CCTGCG	2.00108728277958
16	CGCAGG	2.00108728277958
17	AAGGAT	1.9986982100924
17	ATCCTT	1.9986982100924
18	CGGGAA	1.99187174924047
18	TTCCCG	1.99187174924047
19	CCTTCC	1.98207586722657
19	GGAAGG	1.98207586722657
20	GGATTA	1.95515414155809
20	TAATCC	1.95515414155809
21	AGGACA	1.95281544043183
21	TGTCCT	1.95281544043183
22	ACGCGG	1.92854315812138
22	CCGCGT	1.92854315812138
23	AGGACG	1.91865973310869
23	CGTCCT	1.91865973310869
24	CGGTCC	1.91255120454664
24	GGACCG	1.91255120454664
25	GCGGAA	1.90858660704009
25	TTCCGC	1.90858660704009
26	CTAGTC	1.89702071356235
26	GACTAG	1.89702071356235
27	AAGGAC	1.89579893122214
27	GTCCTT	1.89579893122214
28	CCTACC	1.88462188536913
28	GGTAGG	1.88462188536913
29	GCGAGA	1.8660236430793
29	TCTCGC	1.8660236430793
30	CCTAAA	1.85991936065681
30	TTTAGG	1.85991936065681
31	GGATCA	1.85517466841024
31	TGATCC	1.85517466841024
32	CGCGGC	1.83433000921462
32	GCCGCG	1.83433000921462
33	GCGAAA	1.83394841362293
33	TTTCGC	1.83394841362293
34	GAGGAC	1.82168776103821
34	GTCCTC	1.82168776103821
35	GGACTA	1.81926806192488
35	TAGTCC	1.81926806192488
36	AGGTCG	1.81731396089166
36	CGACCT	1.81731396089166
37	CGCTAG	1.80503481250726
37	CTAGCG	1.80503481250726
38	AGGATC	1.79587684795877
38	GATCCT	1.79587684795877
39	AACCCG	1.78543125982339
39	CGGGTT	1.78543125982339
40	GACCTC	1.75753389638865
40	GAGGTC	1.75753389638865
41	TCCTAA	1.74868427958911
41	TTAGGA	1.74868427958911
42	AAAGGA	1.74604674673905
42	TCCTTT	1.74604674673905
43	CCGTAA	1.74604674673905
43	TTACGG	1.74604674673905
44	AACCCT	1.73470878085113
44	AGGGTT	1.73470878085113
45	GTCAGA	1.73038713466067
45	TCTGAC	1.73038713466067
46	GTCATA	1.72220993108391
46	TATGAC	1.72220993108391
47	GGTAGA	1.71847758758001
47	TCTACC	1.71847758758001
48	AAGGTC	1.71672879763335
48	GACCTT	1.71672879763335
49	CCCTTC	1.71407687672833
49	GAAGGG	1.71407687672833
50	CCTTTC	1.7114864410807
50	GAAAGG	1.7114864410807
51	CGCGAA	1.71053393155113
51	TTCGCG	1.71053393155113
52	GCAGGA	1.70948032272357
52	TCCTGC	1.70948032272357
53	AGGGAT	1.70250443385279
53	ATCCCT	1.70250443385279
54	AGATAG	1.69939664281854
54	CTATCT	1.69939664281854
55	AAGTCA	1.69919397178183
55	TGACTT	1.69919397178183
56	AATCGG	1.69036416256058
56	CCGATT	1.69036416256058
57	AAAGTC	1.6889214619951
57	GACTTT	1.6889214619951
58	CGAGGC	1.68812102528325
58	GCCTCG	1.68812102528325
59	GAAGGA	1.6779747488155
59	TCCTTC	1.6779747488155
60	GGCCGA	1.67699405054033
60	TCGGCC	1.67699405054033
61	CCTGTC	1.66821908167122
61	GACAGG	1.66821908167122
62	CCTACA	1.6651323853048
62	TGTAGG	1.6651323853048
63	AGGGCC	1.66445577726526
63	GGCCCT	1.66445577726526
64	CGCGCA	1.66223650289557
64	TGCGCG	1.66223650289557
65	TACCTA	1.6613504493226
65	TAGGTA	1.6613504493226
66	ACCTGC	1.6590081626871
66	GCAGGT	1.6590081626871
67	AATCGC	1.65453181741745
67	GCGATT	1.65453181741745
68	AGGAAG	1.65321894501368
68	CTTCCT	1.65321894501368
69	AGTCAA	1.65215555375402
69	TTGACT	1.65215555375402
70	GGTACC	1.64904414969799
71	CGGGAG	1.64904414969799
71	CTCCCG	1.64904414969799
72	AATCCC	1.64022573178517
72	GGGATT	1.64022573178517
73	CCTTCG	1.63993340853944
73	CGAAGG	1.63993340853944
74	GACACA	1.63970112335409
74	TGTGTC	1.63970112335409
75	CCGTTA	1.63945668371137
75	TAACGG	1.63945668371137
76	CCTTAG	1.63833607080385
76	CTAAGG	1.63833607080385
77	GGACAA	1.63812332751456
77	TTGTCC	1.63812332751456
78	AACTCG	1.63359642932611
78	CGAGTT	1.63359642932611
79	CTAATC	1.63359642932611
79	GATTAG	1.63359642932611
80	CCGCTA	1.63092278541559
80	TAGCGG	1.63092278541559
Top 80 Hexamers, based on 15 sequences (kr withheld)
1	ACCTAG	2.7709009634226
1	CTAGGT	2.7709009634226
2	CAGGTA	2.55775473546701
2	TACCTG	2.55775473546701
3	AATCCT	2.53800972970272
3	AGGATT	2.53800972970272
4	AGGTCA	2.42992729465631
4	TGACCT	2.42992729465631
5	CCGCGG	2.38999544014887
6	AGGACC	2.32557759430111
6	GGTCCT	2.32557759430111
7	CAGGTC	2.28370958523841
7	GACCTG	2.28370958523841
8	CGCGGA	2.23534867637453
8	TCCGCG	2.23534867637453
9	CCTGCG	2.17325565758635
9	CGCAGG	2.17325565758635
10	AGGTCC	2.16900271109401
10	GGACCT	2.16900271109401
11	AAGGAT	2.16868327034127
11	ATCCTT	2.16868327034127
12	ACGCGG	2.14694505640492
12	CCGCGT	2.14694505640492
13	CCTTCC	2.12533151556863
13	GGAAGG	2.12533151556863
14	AGGTAG	2.11947430273045
14	CTACCT	2.11947430273045
15	CAGGAC	2.11602706884148
15	GTCCTG	2.11602706884148
16	AGGACA	2.07817572256695
16	TGTCCT	2.07817572256695
17	CGTAAA	2.03886254842837
17	TTTACG	2.03886254842837
18	GGATTA	2.01063108456969
18	TAATCC	2.01063108456969
19	GCCTAC	2.00560450685826
19	GTAGGC	2.00560450685826
20	GCGCGA	1.99843065323128
20	TCGCGC	1.99843065323128
21	GCGGAA	1.99409628946632
21	TTCCGC	1.99409628946632
22	GGATCA	1.99052477372399
22	TGATCC	1.99052477372399
23	CGGGAA	1.98398416658141
23	TTCCCG	1.98398416658141
24	AGGACG	1.97921497387329
24	CGTCCT	1.97921497387329
25	TACCTA	1.97921497387329
25	TAGGTA	1.97921497387329
26	GAGGAC	1.95762353779467
26	GTCCTC	1.95762353779467
27	AAGGAC	1.95730484501122
27	GTCCTT	1.95730484501122
28	CGCTAG	1.95210243998461
28	CTAGCG	1.95210243998461
29	CGCGGC	1.94242659145928
29	GCCGCG	1.94242659145928
30	AACCCG	1.93523241889832
30	CGGGTT	1.93523241889832
31	CCTAAA	1.92898109128767
31	TTTAGG	1.92898109128767
32	CGGTCC	1.90004637491835
32	GGACCG	1.90004637491835
33	GCGAGA	1.90004637491835
33	TCTCGC	1.90004637491835
34	ACCGGT	1.88496664178408
35	CCTAGG	1.88496664178408
36	AGGTCG	1.88292884000918
36	CGACCT	1.88292884000918
37	GGACTA	1.88025422517962
37	TAGTCC	1.88025422517962
38	AAAGGA	1.86972648595689
38	TCCTTT	1.86972648595689
39	CCGTAA	1.86756694970607
39	TTACGG	1.86756694970607
40	CCCGCG	1.86279056364545
40	CGCGGG	1.86279056364545
41	GGTACC	1.8472673089484
42	GACCTC	1.84608392181903
42	GAGGTC	1.84608392181903
43	AGGATC	1.84365230442991
43	GATCCT	1.84365230442991
44	AAGGGT	1.82868313078997
44	ACCCTT	1.82868313078997
45	AACCCT	1.8169842383099
45	AGGGTT	1.8169842383099
46	AGGGAT	1.8048799761746
46	ATCCCT	1.8048799761746
47	CCTTTC	1.79088751675428
47	GAAAGG	1.79088751675428
48	AATCGC	1.78809601567603
48	GCGATT	1.78809601567603
49	CTAATC	1.78034648367549
49	GATTAG	1.78034648367549
50	GCGAAA	1.77655025977297
50	TTTCGC	1.77655025977297
51	CCTAAG	1.77574427562463
51	CTTAGG	1.77574427562463
52	GCAGGA	1.76837076703455
52	TCCTGC	1.76837076703455
53	CGCGCA	1.76631137110604
53	TGCGCG	1.76631137110604
54	GAAGGA	1.7660687459177
54	TCCTTC	1.7660687459177
55	CCTACC	1.75930219899848
55	GGTAGG	1.75930219899848
56	CGCGAA	1.75357157294311
56	TTCGCG	1.75357157294311
57	CCGCGA	1.73860452606908
57	TCGCGG	1.73860452606908
58	TAGGCA	1.73860452606908
58	TGCCTA	1.73860452606908
59	CCGTTA	1.73784729413264
59	TAACGG	1.73784729413264
60	AATCCC	1.73750553458611
60	GGGATT	1.73750553458611
61	CCCTTC	1.73459289845074
61	GAAGGG	1.73459289845074
62	AAGTCA	1.73017467914751
62	TGACTT	1.73017467914751
63	GTCATA	1.73017467914751
63	TATGAC	1.73017467914751
64	AAAGTC	1.72151852761059
64	GACTTT	1.72151852761059
65	CTGATC	1.71931805811215
65	GATCAG	1.71931805811215
66	CGGGAG	1.71531964402351
66	CTCCCG	1.71531964402351
67	AGGGCC	1.70407746629449
67	GGCCCT	1.70407746629449
68	GCGGGA	1.70304544263515
68	TCCCGC	1.70304544263515
69	CCTACA	1.69922846537414
69	TGTAGG	1.69922846537414
70	CCTTAG	1.69291343677212
70	CTAAGG	1.69291343677212
71	TCCTAA	1.69291343677212
71	TTAGGA	1.69291343677212
72	GGACAA	1.6903099559005
72	TTGTCC	1.6903099559005
73	GGCCGA	1.68893011103854
73	TCGGCC	1.68893011103854
74	AAGGTC	1.68571921729132
74	GACCTT	1.68571921729132
75	TCCCGA	1.67803008654474
75	TCGGGA	1.67803008654474
76	GTCAGA	1.67022360664412
76	TCTGAC	1.67022360664412
77	CCTTCG	1.6689596536445
77	CGAAGG	1.6689596536445
78	AACTCG	1.66670734641961
78	CGAGTT	1.66670734641961
79	GGACAC	1.66433986439344
79	GTGTCC	1.66433986439344
80	CCGCTA	1.65798112994621
80	TAGCGG	1.65798112994621
Top 80 Hexamers, based on 15 sequences (oc withheld)
1	CAGGTA	2.70443334190846
1	TACCTG	2.70443334190846
2	ACCTAG	2.58512010623603
2	CTAGGT	2.58512010623603
3	AATCCT	2.4101238596079
3	AGGATT	2.4101238596079
4	AGGTAG	2.32708505504162
4	CTACCT	2.32708505504162
5	CCGCGG	2.2787355010525
6	CGCGGA	2.18866690417296
6	TCCGCG	2.18866690417296
7	GCGCGA	2.16535181714091
7	TCGCGC	2.16535181714091
8	ACGCGG	2.09747244983242
8	CCGCGT	2.09747244983242
9	AGGTCC	2.08220700259928
9	GGACCT	2.08220700259928
10	GCCTAC	2.07058177739867
10	GTAGGC	2.07058177739867
11	AAGGAT	2.05383852852482
11	ATCCTT	2.05383852852482
12	GGATTA	2.04070916901187
12	TAATCC	2.04070916901187
13	GGTACC	2.03151419669303
14	CGTAAA	2.02701471895949
14	TTTACG	2.02701471895949
15	CTAGTC	2.02701471895949
15	GACTAG	2.02701471895949
16	AGGACC	2.02263908006266
16	GGTCCT	2.02263908006266
17	CCTTCC	2.01064897151691
17	GGAAGG	2.01064897151691
18	CCTGCG	2.01007776442273
18	CGCAGG	2.01007776442273
19	GGATCA	2.00813566030252
19	TGATCC	2.00813566030252
20	ACCGGT	2.00627799549188
21	CGGGAA	1.97979247739957
21	TTCCCG	1.97979247739957
22	AGGTCA	1.97761688127056
22	TGACCT	1.97761688127056
23	AGGACA	1.94933413159343
23	TGTCCT	1.94933413159343
24	GCGGAA	1.94444930254904
24	TTCCGC	1.94444930254904
25	AGGACG	1.92268307901305
25	CGTCCT	1.92268307901305
26	AACCCG	1.9077785590207
26	CGGGTT	1.9077785590207
27	GCGAAA	1.88131164243179
27	TTTCGC	1.88131164243179
28	CCTAAA	1.86668260098354
28	TTTAGG	1.86668260098354
29	CGCGGC	1.86441995540659
29	GCCGCG	1.86441995540659
30	CAGGAC	1.8527673306853
30	GTCCTG	1.8527673306853
31	CCGTAA	1.84577575585253
31	TTACGG	1.84577575585253
32	CGCTAG	1.84577575585253
32	CTAGCG	1.84577575585253
33	GAGGAC	1.83908816253422
33	GTCCTC	1.83908816253422
34	AGGATC	1.82195025254995
34	GATCCT	1.82195025254995
35	CTAATC	1.81814002743551
35	GATTAG	1.81814002743551
36	AAGTCA	1.81711146236175
36	TGACTT	1.81711146236175
37	TACCTA	1.81626150637395
37	TAGGTA	1.81626150637395
38	CGCGAA	1.81263051220085
38	TTCGCG	1.81263051220085
39	GCGAGA	1.80685879714479
39	TCTCGC	1.80685879714479
40	CCGCGA	1.79141555956236
40	TCGCGG	1.79141555956236
41	AAGGAC	1.78216613384454
41	GTCCTT	1.78216613384454
42	AGGGAT	1.77775721878593
42	ATCCCT	1.77775721878593
43	AGGTCG	1.77775721878593
43	CGACCT	1.77775721878593
44	CAGGTC	1.77205813733921
44	GACCTG	1.77205813733921
45	CTGATC	1.77168702568742
45	GATCAG	1.77168702568742
46	CCCGCG	1.77052830297604
46	CGCGGG	1.77052830297604
47	CCTTTC	1.76163782965982
47	GAAAGG	1.76163782965982
48	AAAGGA	1.75967726128263
48	TCCTTT	1.75967726128263
49	CCTACC	1.75549324605539
49	GGTAGG	1.75549324605539
50	AACCCT	1.75524221027017
50	AGGGTT	1.75524221027017
51	GTCATA	1.75358717304122
51	TATGAC	1.75358717304122
52	AATCCC	1.74915572531151
52	GGGATT	1.74915572531151
53	CCCTTC	1.74789370819368
53	GAAGGG	1.74789370819368
54	CGCGCA	1.74364781254625
54	TGCGCG	1.74364781254625
55	CGTAAC	1.74129788287974
55	GTTACG	1.74129788287974
56	TCCTAA	1.73957040482133
56	TTAGGA	1.73957040482133
57	CCTAAG	1.73124710144898
57	CTTAGG	1.73124710144898
58	GACCTC	1.72378482945997
58	GAGGTC	1.72378482945997
59	AATCGC	1.72029538648536
59	GCGATT	1.72029538648536
60	GGACTA	1.71966685327875
60	TAGTCC	1.71966685327875
61	CCGCTA	1.71814232592655
61	TAGCGG	1.71814232592655
62	AAAGTC	1.70221541928622
62	GACTTT	1.70221541928622
63	CGGGAG	1.6951001839462
63	CTCCCG	1.6951001839462
64	TAGGCA	1.68963058458722
64	TGCCTA	1.68963058458722
65	AGTCAA	1.68820953279194
65	TTGACT	1.68820953279194
66	AGGAAG	1.68774175514362
66	CTTCCT	1.68774175514362
67	AAGGTC	1.68410196701873
67	GACCTT	1.68410196701873
68	GAAGGA	1.67958521844818
68	TCCTTC	1.67958521844818
69	AAGGGT	1.67797795986593
69	ACCCTT	1.67797795986593
70	AGCGAG	1.67443792197592
70	CTCGCT	1.67443792197592
71	CATAAA	1.67163689121385
71	TTTATG	1.67163689121385
72	GCGGGA	1.66998758862848
72	TCCCGC	1.66998758862848
73	CCGTTA	1.660499022784
73	TAACGG	1.660499022784
74	CCATAA	1.65941112213574
74	TTATGG	1.65941112213574
75	CCTTAG	1.6578824154364
75	CTAAGG	1.6578824154364
76	AATCGG	1.65283282230946
76	CCGATT	1.65283282230946
77	CCTGTC	1.65208323826306
77	GACAGG	1.65208323826306
78	GGTTAC	1.64268068886552
78	GTAACC	1.64268068886552
79	TCCCGA	1.64184173039316
79	TCGGGA	1.64184173039316
80	GGTAGA	1.63964851408219
80	TCTACC	1.63964851408219
Top 80 Hexamers, based on 15 sequences (prd withheld)
1	CAGGTA	3.03113347293529
1	TACCTG	3.03113347293529
2	AATCCT	2.62611718788702
2	AGGATT	2.62611718788702
3	ACCTAG	2.59419722206773
3	CTAGGT	2.59419722206773
4	AGGTAG	2.58333805766603
4	CTACCT	2.58333805766603
5	AGGACC	2.46339736213154
5	GGTCCT	2.46339736213154
6	CCTTCC	2.2440537613938
6	GGAAGG	2.2440537613938
7	CCGCGG	2.23530501378603
8	AAGGAT	2.23483472028428
8	ATCCTT	2.23483472028428
9	CCTGCG	2.22979933641217
9	CGCAGG	2.22979933641217
10	CGCGGA	2.22500406902204
10	TCCGCG	2.22500406902204
11	AGGTCA	2.19946193047459
11	TGACCT	2.19946193047459
12	GGATTA	2.18535053115828
12	TAATCC	2.18535053115828
13	AGGTCC	2.17561729646197
13	GGACCT	2.17561729646197
14	CAGGAC	2.16568820225308
14	GTCCTG	2.16568820225308
15	AGGACG	2.16392552595084
15	CGTCCT	2.16392552595084
16	AGGACA	2.12841654928938
16	TGTCCT	2.12841654928938
17	GGATCA	2.10051729745494
17	TGATCC	2.10051729745494
18	AAGGAC	2.09979627547006
18	GTCCTT	2.09979627547006
19	ACGCGG	2.09317579325628
19	CCGCGT	2.09317579325628
20	CAGGTC	2.09269193384961
20	GACCTG	2.09269193384961
21	GCCTAC	2.08682706473564
21	GTAGGC	2.08682706473564
22	GCGGAA	2.05995078066491
22	TTCCGC	2.05995078066491
23	AACCCG	2.05895898924427
23	CGGGTT	2.05895898924427
24	CCTACC	2.05061185820679
24	GGTAGG	2.05061185820679
25	CGTAAA	2.03666711042371
25	TTTACG	2.03666711042371
26	GAGGAC	2.03253698700587
26	GTCCTC	2.03253698700587
27	AACCCT	2.01349544868835
27	AGGGTT	2.01349544868835
28	CCTAGG	2.00509087615358
29	CCGTAA	2.00306553183423
29	TTACGG	2.00306553183423
30	CGCTAG	1.98966710018317
30	CTAGCG	1.98966710018317
31	CGGGAA	1.97808965238493
31	TTCCCG	1.97808965238493
32	CTAGTC	1.95952062896827
32	GACTAG	1.95952062896827
33	CCGCGA	1.95476065982908
33	TCGCGG	1.95476065982908
34	TCCTAA	1.95018957835414
34	TTAGGA	1.95018957835414
35	CGGTCC	1.94545227573465
35	GGACCG	1.94545227573465
36	CGCGAA	1.94213239130507
36	TTCGCG	1.94213239130507
37	GGACTA	1.94135288803744
37	TAGTCC	1.94135288803744
38	TACCTA	1.93825451361513
38	TAGGTA	1.93825451361513
39	GACCTC	1.93249275822388
39	GAGGTC	1.93249275822388
40	GCGCGA	1.92616708634753
40	TCGCGC	1.92616708634753
41	AAAGGA	1.92190753949581
41	TCCTTT	1.92190753949581
42	CTAATC	1.92051595294141
42	GATTAG	1.92051595294141
43	GCGAAA	1.92024293261924
43	TTTCGC	1.92024293261924
44	AGGTCG	1.91597572610231
44	CGACCT	1.91597572610231
45	CCCGCG	1.91597572610231
45	CGCGGG	1.91597572610231
46	CCTAAA	1.91135891712375
46	TTTAGG	1.91135891712375
47	CGCGGC	1.90866284165154
47	GCCGCG	1.90866284165154
48	GAAGGA	1.89018374517401
48	TCCTTC	1.89018374517401
49	CCTAAG	1.88250890119222
49	CTTAGG	1.88250890119222
50	GCGAGA	1.88206465130404
50	TCTCGC	1.88206465130404
51	AGGGAT	1.88193554822739
51	ATCCCT	1.88193554822739
52	CCTTTC	1.82616436394126
52	GAAAGG	1.82616436394126
53	GGTAAC	1.8247387867641
53	GTTACC	1.8247387867641
54	CGCGCA	1.82251349556073
54	TGCGCG	1.82251349556073
55	AAGGGT	1.81268862496472
55	ACCCTT	1.81268862496472
56	ACCTGC	1.80698309497673
[truncated: 519 more rows]
